# Supplementary material for: Data of high performance precast external walls for warm climate
Source: Data Brief. 2015 Jul 15;4:447–9. doi: 10.1016/j.dib.2015.07.004 (PMC4534586; doi:10.1016/j.dib.2015.07.004)
Supplement: Supplementary file 1 — Supplementary data [file mmc1.xlsx]

## Sheet: Material Characterization
Material
Wood fiber panels flexible	Natural Insulating
Wood fiber hardboard	Natural Insulating
Wood wool	Natural Insulating
Cork panels expanded	Natural Insulating
Soft cellulose fibers panels	Natural Insulating
Kenaf fiber	Natural Insulating
Hemp fibers	Natural Insulating
Flax fiber	Natural Insulating
Coconut fiber	Natural Insulating
Sheep wool	Natural Insulating
Granules of expanded perlite	Insulating
Exfoliated vermiculite	Insulating
Granulated cellular glass	Insulating
Calcium silicate panels	Insulating
Cellular glass	Insulating
Brick	Brick
Block 21 holes	Brick
Swiss block	Brick
Double uni	Brick
Brick super	Brick
Tuff	Tuff
Concrete Exp. Clay soundproofing	Concrete
Lime and gypsum coat	Plaster
Insulating polyurethane foam	Insulating
Mineral Insulating	Insulating
Polyethylene foam	Insulating
Pure gypsum coat	Plaster
Cement mortar	Plaster
Ready mixed coat	Plaster
Hollow brick 8*25*25	Brick
Concrete	Concrete
Lightweight concrete	Concrete
Concrete closed structure, Expanded clay	Concrete
Perforated brick 8*12*24	Brick
Polyurethane foam 1	Insulating
Hydraulic lime coat	Plaster
Polyurethane foam 2	Insulating
Gypsum based dry	Plaster
OSB (Oriented Strand Board)	Natural Insulating
Cross-laminated timber panels	Natural Insulating
Rock wool	Natural Insulating
Fiberglass	Insulating
Expanded polystyrene foam	Insulating
Bio brick	Brick
Polyester Fiber.1	Insulating
Polyester Fiber.2	Insulating
Polyester Fiber.3	Insulating
Polyester Fiber.4	Insulating
Polyester Fiber.5	Insulating
Polyester Fiber.6	Insulating
Polyester Fiber.7	Insulating
Polyester Fiber.8	Insulating
Polyester Fiber.9	Insulating
Wood and hemp fiber panels.1	Natural Insulating
Wood and hemp fiber panels.2	Natural Insulating
Wood and hemp fiber panels.3	Natural Insulating
Wood and hemp fiber panels.4	Natural Insulating
Wood and hemp fiber panels.5	Natural Insulating
Wood and hemp fiber panels.6	Natural Insulating
Wood and hemp fiber panels.7	Natural Insulating
Wood and hemp fiber panels.8	Natural Insulating
Wood and hemp fiber panels.9	Natural Insulating
Wood and hemp fiber panels.10	Natural Insulating
Wood and hemp fiber panels.11	Natural Insulating
Wood and hemp fiber panels.12	Natural Insulating
Wood and hemp fiber panels.13	Natural Insulating

## Sheet: S1. Input Data
Material	l (W/mK)	c (J/KgK)	r (kg/m3)	Thicknesses (mm)	Cost (€/m2)	Cost (€/m3)	Reused/recycled	From renewable sources	Local production (Heavy materials)	Local production (materials for finishing)	Eco-sustainable
Air (cavity)				5 10 15 20 25 30 35 40 45 50
Wood fiber panels flexible	0.038	2100	49.5	40 60 80 100 120 140 160 180 200 220 240		116	X	X			X
Wood fiber hardboard	0.039	2100	160	20 40 60 80 100 120 140 160		130	X	X			X
Wood wool	0.08	1800	385	25 35 50	18.6 23.1 31.9		X	X			X
Cork panels expanded	0.038	1900	120	10 20 30 40 50 60 80 100 120 140 160	10.30 13.30 17.70 23.60 29.50 35.40 47.20 59.00 70.80 82.60 94.40		X	X			X
Soft cellulose fibers panels	0.039	2150	40	30 40 50 60 80 100 120 140 160 180	5.95 7.70 9.65 11.55 14.65 16.75 20.05 23.45 26.80 30.15		X	X			X
Kenaf fiber	0.039	1700	50	20 30 40 50 60 80	8.10 12.15 16.20 20.25 24.30 32.40		X	X			X
Hemp fibers	0.03	2200	38	30 40 50 60 80 100 120 140 160 180 200 220 240	4.5 5.75 7.15 8.55 9.9 11.75 13.25 15.35 17.65 19.8 22 24.2 26.25	331	X	X			X
Flax fiber	0.04	1550	30	40 60 80 100 120 140 160	6.02 9.02 12.05 15.15 18.18 21.21 24.24		X	X			X
Coconut fiber	0.043	1300	125	40	21.5		X	X			X
Sheep wool	0.037	1720	19.9	100 150	16.07 22.79		X	X			X
Granules of expanded perlite	0.045	837	92.5	5 7 10 15 20		134	X				X
Exfoliated vermiculite	0.057	787	85	2		165.29	X				X
Granulated cellular glass	0.08	850	190	150 190 260 390 520	19.35 24.035 32.89 49.335 65.78		X				X
Calcium silicate panels	0.045	1000	107.5	80 100 120 160 180 200 240 260 300	58.23 62.14 65.68 73.55 77.36 81.16 101.45 111.59 131.63		X				X
Cellular glass	0.06	850	140	40 60 80 100 120	35 46.98 52.3 67.47 78.31		X				X
Brick	0.327	1000	850	140	45				X
Block 21 holes	0.292	1000	930	120	9.6				X
Swiss block	0.232	1000	800	180	7.07				X
Double uni	0.299	1000	910	120	10.76				X
Brick super	0.265	1000	920	120	14.73				X
Tuff	0.336	1300	1215	110 150 180 200 250	15.94 16.9 31.5 18.58 19.63				X		X
Concrete Exp. Clay soundproofing	0.245	1000	1200	200	1.83	29.28	X
Lime and gypsum coat	0.35	836	1200	12.5	18.48					X
Insulating polyurethane foam	0.023	1255	36	20 30 40 50 60 70 80 90 100 120	10.21 13.07 16.06 18.75 21.61 25.51 28.05 31.36 34.35 41.86
Mineral Insulating	0.045	1300	115	50 60 80 100 120 140 160 180 200 220 240 260 280 300		278.8	X	X			X
Polyethylene foam	0.048	2092	33	2 3 4 5 6 8 10 12 15 20 25 30		74.25
Cement mortar	1.4	836	2000	30		75.38				X
Ready mixed coat	0.14	836	1000	30	34.97					X
Hollow brick 8*25*25	0.4	837	775	80	4.64				X
Concrete	1.67	880	2200	10 20 30 40 50 60 70 80 90 100		120			X
Lightweight concrete	0.444	920	1300	400		182			X
Concrete closed structure, Expanded clay	0.325	920	1000	50		189			X
Perforated brick 8*12*24	0.19	837	1255	80	6.94				X
Polyurethane foam 1	0.024	1453	36	20 30 40 50 60 70 80 90 100 120	11.43 14.62 17.89 21.00 24.15 28.57 31.44 35.06 38.52 46.74
Hydraulic lime coat	0.54	836	1150	15		112.4				X
Polyurethane foam 2	0.026	1464	35	20 30 40 50 60 70 80 90 100 110 120 130 140	11.80 14.88 18.41 21.65 25.01 29.80 32.75 36.39 39.99 44.78 47.61 51.98 54.78
Gypsum based dry	0.32	1100	1150	10 12.5 15 18	7.54 9.36 12.15 15.4		X				X
OSB (Oriented Strand Board)	0.13	1700	650	15 18 22 25	11.75 14.1 17.25 19.6		X	X			X
Cross-laminated timber panels	0.13	2100	470	60 78 95 128 146 162 202	51.5 66.95 81.55 113.93 125.22 128.62 158.31		X	X			X
Rock wool	0.037	1030	40	40 50 60 70 100	3.22 4.03 4.83 5.64 8.05		X				X
Fiberglass	0.032	1030	32	20 30 40 50 60 80	34.5 39.5 44.1 50.54 55.68 66.3		X	X			X
Expanded polystyrene foam	0.034	1700	35	20 30 40 50 60 80 100 120 140 160 180 200	3.25 4.88 6.5 8.13 9.75 13 16.25 19.5 22.75 26 29.25 32.5
Bio brick	0.1875	1112	1171	100 140 290	24.4 32.94 64.66		X	X			X
Polyester Fiber.1	0.036	2100	30	30 40 50 60		130	X	X			X
Polyester Fiber.2	0.036	2100	30	80		130	X	X			X
Polyester Fiber.3	0.039	2100	20	20		130	X	X			X
Polyester Fiber.4	0.048	2100	265	40 60		130	X	X			X
Polyester Fiber.5	0.046	2100	230	80 100		130	X	X			X
Polyester Fiber.6	0.042	2100	190	120 140 160		130	X	X			X
Polyester Fiber.7	0.048	2100	270	22 24 35 52		130	X	X			X
Polyester Fiber.8	0.039	2100	160	20 40 60 80 100 120 140 160		130	X	X			X
Polyester Fiber.9	0.038	2100	50	40 50 60 80 100 120 140 160 180 200 220 240		130	X	X			X
Wood and hemp fiber panels.1	0.039	2100	160	20 30 40 60 80 100 120 140 160 180 200		130	X	X			X
Wood and hemp fiber panels.2	0.048	2100	230	10 12 15 19		130	X	X			X
Wood and hemp fiber panels.3	0.042	2100	190	40 60 80 100 120 140 160 180 200		130	X	X			X
Wood and hemp fiber panels.4	0.048	2100	265	20 40 60		130	X	X			X
Wood and hemp fiber panels.5	0.048	2100	270	22 35 52 60		130	X	X			X
Wood and hemp fiber panels.6	0.046	2100	240	60 80 100 120		130	X	X			X
Wood and hemp fiber panels.7	0.038	2100	50	20 30 40 50 60 80 100 120 140 160 180 200 220 240		130	X	X			X
Wood and hemp fiber panels.8	0.037	2100	110	100 120 140 160 180 200 220 240		130	X	X			X
Wood and hemp fiber panels.9	0.041	2100	140	60 80 100		130	X	X			X
Wood and hemp fiber panels.10	0.037	2100	110	40 60 80 100 120 140 160 180 200 220 240 260 280 300		130	X	X			X
Wood and hemp fiber panels.11	0.04	1700	30	40 60 80 100 120		331	X	X			X
Wood and hemp fiber panels.12	0.041	2100	140	40 60 80 100 120 140 160 180 200		130	X	X			X
Wood and hemp fiber panels.13	0.07	2100	230	10 12 15 19		130	X	X			X

## Sheet: S2.Thick solutions
from internal to external side	Layer 1	Layer 2	Layer 3	Layer 4	Layer 5	U	Y12	Y22	Y11	fd	Ms	∆t	k1	k2	d	Itaca	Cost
						W/m2K	W/m2K	W/m2K	W/m2K		Kg/m2	h	kJ/m2K	kJ/m2K	m	%	euro/m2
						0.108534	0.0116953	0.238746	4.934	0.0552237	116.72	4.98501	70.0046	3.80109	0.25	11.1	22.3	MIN
						0.33928	0.171986	10.6378	6.00764	0.656449	402.6	17.2099	83.3762	148.478	0.28	88.8	148.07	MAX
						0.204585	0.0604648	1.48717	5.65993	0.29921	199.662	10.7056	78.5264	21.13	0.265793	78.1917	49.4221	MED
	Concrete 80 mm	Wood fiber hardboard 80 mm	Wood wool 50 mm	Gypsum based dry 10 mm	Insulating polyurethane foam 50 mm	0.196103	0.0177672	0.434873	5.75251	0.0906011	221.35	13.8465	79.2358	6.16206	0.27	77.7	78.19
	Concrete 90 mm	Fiberglass 60 mm	Polyester Fiber.1 30 mm	Polyurethane foam 2 30 mm	Cork panels expanded 50 mm	0.185121	0.0764018	0.725079	5.9118	0.412712	207.87	7.74564	82.146	11.0096	0.26	77.7	114.76
	Concrete 10 mm	Concrete 90 mm	Polyester Fiber.1 30 mm	Hemp fibers 60 mm	Hemp fibers 80 mm	0.174524	0.0639104	0.395185	5.97312	0.366199	226.22	8.14793	82.878	6.29429	0.27	77.7	34.35
	Concrete 50 mm	Wood and hemp fiber panels.2 12 mm	Expanded polystyrene foam 40 mm	Wood and hemp fiber panels.11 80 mm	Soft cellulose fibers panels 80 mm	0.176128	0.104187	0.453429	5.09827	0.591542	119.76	6.67432	71.2424	7.49205	0.262	77.7	55.19
	Concrete 80 mm	Polyethylene foam 15 mm	Insulating polyurethane foam 20 mm	Insulating polyurethane foam 90 mm	Insulating polyurethane foam 50 mm	0.133566	0.0634493	0.245268	5.8202	0.475041	182.255	6.76128	80.6222	4.11054	0.255	77.7	71.0337
	Concrete 70 mm	Sheep wool 100 mm	Polyethylene foam 4 mm	Polyester Fiber.1 40 mm	Wood and hemp fiber panels.4 60 mm	0.1866	0.0670197	1.44532	5.62207	0.359163	173.022	9.44343	78.2285	20.7867	0.274	77.7	37.767
	Concrete 70 mm	Polyethylene foam 4 mm	Polyurethane foam 2 140 mm	Wood and hemp fiber panels.13 15 mm	Ready mixed coat 30 mm	0.163708	0.0827624	2.23898	5.63982	0.505549	192.482	7.58568	78.5226	31.9262	0.259	88.8	100.397
	Concrete 60 mm	Soft cellulose fibers panels 40 mm	Polyurethane foam 2 50 mm	Wood and hemp fiber panels.6 80 mm	Wood and hemp fiber panels.1 40 mm	0.168936	0.0274968	0.961495	5.3602	0.162765	160.95	12.9205	73.9413	13.4532	0.27	77.7	52.15
	Concrete 50 mm	Wood and hemp fiber panels.2 10 mm	Rock wool 60 mm	Wood and hemp fiber panels.11 100 mm	Soft cellulose fibers panels 50 mm	0.172059	0.105482	0.4269	5.0837	0.613057	119.7	6.28664	70.9691	7.09208	0.27	77.7	54.88
	Concrete 70 mm	Polyethylene foam 12 mm	Polyester Fiber.1 30 mm	Wood fiber panels flexible 80 mm	Insulating polyurethane foam 70 mm	0.155183	0.068483	0.281439	5.63051	0.441304	161.776	7.83886	78.2534	4.72857	0.262	77.7	47.981
	Concrete 70 mm	Polyethylene foam 4 mm	Wood and hemp fiber panels.7 140 mm	Wood and hemp fiber panels.5 35 mm	Ready mixed coat 30 mm	0.203132	0.0730464	2.43837	5.62379	0.359601	200.582	10.5293	78.3166	34.3639	0.279	88.8	66.417
	Concrete 60 mm	Wood and hemp fiber panels.1 20 mm	Fiberglass 80 mm	Polyester Fiber.1 50 mm	Flax fiber 60 mm	0.163729	0.0917841	0.337399	5.4403	0.560584	141.06	6.50783	75.7078	5.69094	0.27	77.7	91.62
	Concrete 50 mm	Polyethylene foam 12 mm	Polyester Fiber.1 30 mm	Polyester Fiber.9 100 mm	Concrete 80 mm	0.25235	0.138082	9.49452	4.97945	0.547187	292.296	7.87471	70.2732	132.448	0.272	77.7	33.391
	Concrete 80 mm	Kenaf fiber 60 mm	Wood and hemp fiber panels.5 22 mm	Polyester Fiber.8 20 mm	Wood and hemp fiber panels.3 80 mm	0.215876	0.0396854	1.07417	5.7545	0.183834	203.34	12.7407	79.5401	15.096	0.262	77.7	49.76
	Concrete 70 mm	Sheep wool 100 mm	Polyethylene foam 4 mm	Kenaf fiber 50 mm	Wood and hemp fiber panels.4 40 mm	0.195567	0.0899433	1.36598	5.62359	0.45991	169.022	8.02995	78.4519	20.0166	0.264	77.7	50.217
	Concrete 80 mm	Polyethylene foam 12 mm	Polyester Fiber.1 30 mm	Wood and hemp fiber panels.9 80 mm	Concrete closed structure, Expanded clay 50 mm	0.293573	0.110008	3.45522	5.76329	0.37472	238.496	9.54779	80.7542	48.8901	0.252	77.7	34.241
	Concrete 60 mm	Air 5 mm	Wood and hemp fiber panels.3 120 mm	Wood and hemp fiber panels.5 60 mm	Hydraulic lime coat 15 mm	0.224676	0.0381599	2.14555	5.32156	0.169844	188.25	14.4973	73.3279	29.4575	0.26	88.8	32.286
	Concrete 60 mm	Wood and hemp fiber panels.10 100 mm	Wood and hemp fiber panels.5 22 mm	Wood and hemp fiber panels.5 60 mm	Fiberglass 20 mm	0.190768	0.0266191	0.811472	5.35692	0.139537	165.78	14.2911	73.7817	11.3526	0.262	77.7	65.36
	Concrete 70 mm	Hydraulic lime coat 15 mm	Polyurethane foam 2 140 mm	Wood and hemp fiber panels.13 15 mm	Ready mixed coat 30 mm	0.165211	0.077693	2.23758	5.76882	0.470267	209.6	7.83056	80.2463	31.834	0.27	88.8	101.786
	Concrete 100 mm	Polyurethane foam 2 30 mm	Cork panels expanded 100 mm	Polyester Fiber.7 22 mm	Wood and hemp fiber panels.2 15 mm	0.208937	0.0477408	1.29938	5.94821	0.228494	242.44	11.7859	82.4029	18.3345	0.267	77.7	90.69
	Concrete 60 mm	Air 5 mm	Wood and hemp fiber panels.3 120 mm	Wood and hemp fiber panels.5 60 mm	OSB (Oriented Strand Board) 22 mm	0.217756	0.0323089	2.38869	5.32164	0.148372	185.3	15.4258	73.1996	32.7252	0.267	77.7	47.85
	Concrete 60 mm	Wood fiber panels flexible 160 mm	Air 5 mm	Air 5 mm	Wood and hemp fiber panels.10 40 mm	0.174901	0.0767134	0.719529	5.37512	0.438612	144.32	8.93238	74.9572	10.9444	0.27	77.7	30.96
	Concrete 100 mm	Polyurethane foam 2 30 mm	Polyurethane foam 2 50 mm	Polyester Fiber.4 60 mm	Wood and hemp fiber panels.2 15 mm	0.205368	0.0465927	1.36679	5.9659	0.226874	242.15	10.9478	82.6688	19.3681	0.255	77.7	58.28
	Concrete 80 mm	Polyurethane foam 2 70 mm	Wood and hemp fiber panels.7 60 mm	Wood and hemp fiber panels.7 40 mm	Granules of expanded perlite 20 mm	0.16705	0.0685549	0.513365	5.802	0.410386	185.3	8.18391	80.6283	7.98805	0.27	77.7	55.08
	Concrete 60 mm	Air 5 mm	Wood and hemp fiber panels.3 120 mm	Wood and hemp fiber panels.5 60 mm	Granules of expanded perlite 15 mm	0.210243	0.0286935	1.04485	5.32171	0.136478	172.387	15.1342	73.2278	14.4456	0.26	77.7	32.61
	Concrete 80 mm	Polyurethane foam 1 50 mm	Wood and hemp fiber panels.9 80 mm	Wood and hemp fiber panels.13 19 mm	Wood and hemp fiber panels.3 40 mm	0.182606	0.0335377	1.11448	5.77699	0.183662	200.97	12.7284	79.7844	15.6109	0.269	77.7	48.67
	Concrete 70 mm	Wood fiber panels flexible 80 mm	Wood and hemp fiber panels.6 DRY 140 40 mm	Polyethylene foam 8 mm	Wood and hemp fiber panels.5 60 mm	0.212339	0.0547256	1.40648	5.6077	0.257728	180.024	11.7007	77.769	19.9258	0.258	77.7	31.274
	Concrete 70 mm	Polyethylene foam 10 mm	Polyurethane foam 2 140 mm	Wood and hemp fiber panels.13 15 mm	Ready mixed coat 30 mm	0.160425	0.0805033	2.2415	5.64287	0.501812	192.68	7.68662	78.5523	31.9289	0.265	88.8	100.843
	Concrete 60 mm	Air 5 mm	Wood and hemp fiber panels.3 120 mm	Hemp fibers 60 mm	OSB (Oriented Strand Board) 22 mm	0.187185	0.0360863	1.88206	5.31816	0.192784	171.38	13.0948	73.4339	25.9338	0.267	77.7	48.6
	Concrete 50 mm	Soft cellulose fibers panels 80 mm	Kenaf fiber 40 mm	Air 5 mm	Concrete 80 mm	0.291141	0.167935	9.44378	4.97107	0.576818	291.2	7.1235	70.3653	132.072	0.255	77.7	46.45
	Concrete 80 mm	Wood and hemp fiber panels.12 80 mm	Hemp fibers 30 mm	Wood and hemp fiber panels.2 19 mm	Polyester Fiber.8 60 mm	0.195947	0.0389354	0.971777	5.76124	0.198704	202.31	13.0991	79.5969	13.6414	0.269	77.7	34.77
	Concrete 70 mm	Cellular glass 80 mm	Soft cellulose fibers panels 60 mm	Wood and hemp fiber panels.13 19 mm	Ready mixed coat 30 mm	0.280157	0.135634	2.28754	5.62349	0.484136	201.97	7.94279	78.9872	33.3202	0.259	88.8	109.69
	Concrete 60 mm	Cork panels expanded 10 mm	Wood and hemp fiber panels.3 120 mm	Wood and hemp fiber panels.5 60 mm	Fiberglass 20 mm	0.192262	0.0202353	0.812777	5.32473	0.105248	172.84	15.9904	73.1924	11.2052	0.27	77.7	75.4
	Concrete 100 mm	Insulating polyurethane foam 50 mm	Hemp fibers 40 mm	Polyester Fiber.1 60 mm	Exfoliated vermiculite 2 mm	0.183861	0.0730487	0.366396	5.97691	0.397303	225.29	7.1354	82.8692	5.94078	0.252	77.7	44.6306
	Concrete 90 mm	Polyester Fiber.5 80 mm	Wood and hemp fiber panels.2 10 mm	Wood fiber hardboard 60 mm	Gypsum based dry 18 mm	0.265529	0.0514355	2.26077	5.83264	0.19371	249	12.9402	80.7456	31.2266	0.258	77.7	45.7
	Concrete 80 mm	Polyethylene foam 12 mm	Polyurethane foam 1 90 mm	Wood fiber hardboard 20 mm	Concrete closed structure, Expanded clay 50 mm	0.204726	0.0958131	3.46053	5.8036	0.468006	232.836	7.53947	80.8737	48.903	0.252	77.7	57.601
	Concrete 70 mm	Polyester Fiber.1 40 mm	Wood and hemp fiber panels.7 30 mm	Wood and hemp fiber panels.1 100 mm	Wood and hemp fiber panels.1 20 mm	0.1927	0.0439436	0.957741	5.59499	0.228042	175.9	11.9016	77.4472	13.6269	0.26	77.7	33.1
	Concrete 60 mm	Cement mortar 30 mm	Gypsum based dry 15 mm	Expanded polystyrene foam 140 mm	Polyester Fiber.7 24 mm	0.20442	0.0833449	1.05501	5.92948	0.407713	220.63	7.75424	82.4497	15.6535	0.269	88.8	47.4814
	Concrete 80 mm	Insulating polyurethane foam 40 mm	Wood and hemp fiber panels.5 22 mm	Wood and hemp fiber panels.8 120 mm	Wood and hemp fiber panels.13 15 mm	0.170274	0.0292424	1.05676	5.75912	0.171738	200.03	13.0175	79.4741	14.6777	0.277	77.7	46.07
	Concrete 100 mm	Polyurethane foam 2 30 mm	Polyethylene foam 12 mm	Wood and hemp fiber panels.7 100 mm	Wood and hemp fiber panels.2 15 mm	0.218445	0.0820123	0.834865	5.96612	0.375437	229.896	8.03127	82.9745	12.608	0.257	77.7	42.721
	Concrete 70 mm	Wood fiber panels flexible 80 mm	Wood and hemp fiber panels.12 60 mm	Polyethylene foam 8 mm	Wood and hemp fiber panels.5 60 mm	0.192409	0.0397404	1.39579	5.60714	0.206541	182.824	12.9577	77.4699	19.4855	0.278	77.7	33.874
	Concrete 60 mm	Air 5 mm	Air 5 mm	Wood and hemp fiber panels.7 180 mm	Polyethylene foam 4 mm	0.190618	0.0932644	0.512688	5.36457	0.489275	141.132	7.83472	74.9367	8.28376	0.254	77.7	30.897
	Concrete 60 mm	Hemp fibers 80 mm	Polyester Fiber.8 60 mm	Wood and hemp fiber panels.1 20 mm	Rock wool 40 mm	0.166529	0.040327	0.559955	5.35208	0.242162	149.44	11.0639	74.1028	8.24129	0.26	77.7	30.72
	Concrete 80 mm	Kenaf fiber 60 mm	Wood fiber hardboard 80 mm	Wood and hemp fiber panels.1 40 mm	Wood and hemp fiber panels.2 15 mm	0.194334	0.0371617	1.10672	5.76581	0.191226	201.65	12.8197	79.6623	15.4793	0.275	77.7	51.45
	Concrete 100 mm	Insulating polyurethane foam 50 mm	Air 25 mm	Polyester Fiber.2 80 mm	Exfoliated vermiculite 2 mm	0.208242	0.0873326	0.341529	5.97492	0.41938	224.37	6.34346	82.7783	5.62611	0.257	77.7	41.4806
	Concrete 80 mm	Hydraulic lime coat 15 mm	Cork panels expanded 10 mm	Wood fiber panels flexible 120 mm	Concrete closed structure, Expanded clay 50 mm	0.26174	0.110093	3.29044	5.87433	0.420617	250.39	8.25249	82.1156	46.7379	0.275	77.7	44.956
	Concrete 70 mm	Polyethylene foam 4 mm	Wood and hemp fiber panels.7 140 mm	Wood and hemp fiber panels.5 35 mm	OSB (Oriented Strand Board) 18 mm	0.206309	0.0798216	2.32104	5.62419	0.386902	182.282	9.97371	78.434	32.8771	0.267	77.7	45.547
	Concrete 50 mm	Wood and hemp fiber panels.5 22 mm	Polyester Fiber.9 60 mm	Wood and hemp fiber panels.10 60 mm	Polyester Fiber.9 80 mm	0.16767	0.0535137	0.535985	5.11455	0.319161	129.54	10.6656	71.0227	8.06456	0.272	77.7	34.86
	Concrete 80 mm	Polyurethane foam 1 60 mm	Wood and hemp fiber panels.9 80 mm	Wood and hemp fiber panels.13 19 mm	Wood and hemp fiber panels.3 40 mm	0.169695	0.0292837	1.11372	5.78402	0.172567	201.33	13.0031	79.8171	15.541	0.279	77.7	51.82
	Concrete 90 mm	Polyester Fiber.5 80 mm	Wood and hemp fiber panels.7 60 mm	Wood and hemp fiber panels.5 35 mm	Gypsum based dry 12.5 mm	0.232008	0.0477946	2.21601	5.83264	0.206004	243.225	12.9225	80.7097	30.6152	0.2775	77.7	42.91
	Concrete 90 mm	Insulating polyurethane foam 100 mm	Polyethylene foam 15 mm	Wood and hemp fiber panels.3 60 mm	Polyethylene foam 10 mm	0.153348	0.0434859	1.01318	5.9154	0.283577	213.825	10.2588	81.9403	14.5093	0.275	77.7	54.8062
	Concrete 80 mm	Polyurethane foam 1 20 mm	Wood and hemp fiber panels.1 20 mm	Wood and hemp fiber panels.7 30 mm	Wood and hemp fiber panels.10 120 mm	0.178674	0.0416791	0.778656	5.76448	0.233269	194.62	11.9941	79.7632	11.1279	0.27	77.7	43.13
	Concrete 70 mm	Polyurethane foam 1 40 mm	Wood fiber panels flexible 80 mm	Wood and hemp fiber panels.7 50 mm	Wood and hemp fiber panels.4 40 mm	0.163053	0.0558723	1.37396	5.61994	0.342663	172.5	10.517	78.0314	19.5611	0.28	77.7	47.27
	Concrete 70 mm	Polyethylene foam 2 mm	Wood and hemp fiber panels.7 140 mm	Wood and hemp fiber panels.5 35 mm	OSB (Oriented Strand Board) 18 mm	0.208098	0.0810284	2.32064	5.62428	0.389376	182.216	9.91677	78.4527	32.8939	0.265	77.7	45.3985
	Concrete 70 mm	Hydraulic lime coat 15 mm	Polyurethane foam 2 140 mm	Wood and hemp fiber panels.13 15 mm	OSB (Oriented Strand Board) 15 mm	0.167955	0.0828777	1.78492	5.76864	0.493452	189.35	7.10331	80.1785	25.6839	0.255	88.8	78.566
	Concrete 60 mm	Wood fiber panels flexible 180 mm	Cork panels expanded 10 mm	Air 5 mm	Wood and hemp fiber panels.13 19 mm	0.178976	0.080931	1.02441	5.37544	0.45219	146.48	8.80845	75.0134	15.1704	0.274	77.7	40.85
	Concrete 60 mm	Wood and hemp fiber panels.2 8 mm	Polyester Fiber.8 60 mm	Wood and hemp fiber panels.6 80 mm	Wood wool 50 mm	0.233908	0.0378837	1.93089	5.36256	0.16196	181.89	14.6945	73.8663	26.5929	0.258	77.7	58.34
	Concrete 80 mm	Hydraulic lime coat 15 mm	Insulating polyurethane foam 80 mm	Air 50 mm	Concrete 30 mm	0.254978	0.122625	4.17669	5.87348	0.480924	262.13	5.89369	81.5484	59.0537	0.255	77.7	42.936
	Concrete 70 mm	Wood and hemp fiber panels.12 80 mm	Hemp fibers 30 mm	Wood and hemp fiber panels.2 19 mm	Polyester Fiber.8 60 mm	0.196177	0.0429687	0.971742	5.60004	0.21903	180.31	12.777	77.4314	13.7115	0.259	77.7	33.57
	Concrete 90 mm	Polyester Fiber.5 80 mm	Hemp fibers 40 mm	Polyethylene foam 6 mm	Concrete closed structure, Expanded clay 50 mm	0.279704	0.0719447	3.21671	5.83574	0.257217	268.118	11.3302	81.1985	44.8072	0.266	77.7	36.8455
	Concrete 70 mm	Wood and hemp fiber panels.11 120 mm	Polyurethane foam 1 20 mm	Polyester Fiber.8 40 mm	Wood and hemp fiber panels.13 19 mm	0.187185	0.0846088	1.27603	5.63083	0.452007	169.09	8.36153	78.5213	18.7081	0.269	77.7	67.22
	Concrete 70 mm	Polyurethane foam 1 40 mm	Insulating polyurethane foam 90 mm	Wood and hemp fiber panels.7 30 mm	Wood and hemp fiber panels.4 40 mm	0.134872	0.0569952	1.40227	5.64336	0.422587	170.78	9.12591	78.3766	20.0497	0.27	77.7	66.75
	Concrete 70 mm	Polyurethane foam 1 20 mm	Rock wool 100 mm	Wood and hemp fiber panels.7 80 mm	Polyethylene foam 2 mm	0.169639	0.0840204	0.500461	5.63308	0.495291	162.786	7.20471	78.3796	7.96506	0.272	77.7	38.4285
	Concrete 100 mm	Polyurethane foam 2 70 mm	Air 10 mm	Polyethylene foam 6 mm	Wood and hemp fiber panels.9 80 mm	0.19545	0.0570358	0.95355	5.96869	0.291818	233.848	9.70733	82.85	13.879	0.266	77.7	52.6455
	Concrete 100 mm	Polyurethane foam 2 30 mm	Wood and hemp fiber panels.13 12 mm	Wood and hemp fiber panels.7 100 mm	Wood and hemp fiber panels.2 15 mm	0.22226	0.0742712	0.835813	5.95086	0.334164	232.26	8.9542	82.787	12.492	0.257	77.7	43.39
	Concrete 80 mm	Wood and hemp fiber panels.3 40 mm	Wood and hemp fiber panels.13 12 mm	Wood and hemp fiber panels.8 120 mm	Wood and hemp fiber panels.13 15 mm	0.208366	0.0476641	1.05913	5.7447	0.228752	203.01	12.4287	79.5309	14.8941	0.267	77.7	33.91
	Concrete 90 mm	OSB (Oriented Strand Board) 22 mm	Soft cellulose fibers panels 80 mm	Polyester Fiber.8 60 mm	Wood and hemp fiber panels.4 20 mm	0.227297	0.0602661	1.25143	5.92749	0.265143	230.4	10.9855	82.3263	17.8905	0.272	77.7	53.1
	Concrete 100 mm	Polyester Fiber.4 40 mm	Insulating polyurethane foam 40 mm	Hemp fibers 60 mm	Concrete 20 mm	0.207714	0.0700346	3.00514	5.93546	0.337169	278.32	8.96552	82.5134	42.1461	0.26	77.7	44.21
	Concrete 60 mm	Cork panels expanded 20 mm	Wood and hemp fiber panels.3 140 mm	Polyester Fiber.7 22 mm	OSB (Oriented Strand Board) 25 mm	0.212034	0.0345161	2.5128	5.31966	0.162785	183.19	14.983	73.2258	34.466	0.267	77.7	61.16
	Concrete 80 mm	Kenaf fiber 60 mm	Polyurethane foam 2 60 mm	Insulating polyurethane foam 20 mm	Polyester Fiber.1 40 mm	0.165433	0.0781594	0.316783	5.81371	0.472453	183.02	6.89916	80.694	5.30727	0.26	77.7	74.32
	Concrete 70 mm	Air 25 mm	Wood and hemp fiber panels.12 60 mm	Mineral Insulating 60 mm	Wood and hemp fiber panels.5 60 mm	0.22729	0.0575728	1.41171	5.58876	0.253301	185.5	12.2342	77.4906	19.9472	0.275	77.7	40.728
	Concrete 90 mm	Polyester Fiber.5 80 mm	Wood and hemp fiber panels.5 22 mm	Wood fiber hardboard 60 mm	Gypsum based dry 18 mm	0.249	0.0390356	2.25282	5.83253	0.15677	252.64	13.9824	80.5051	30.9381	0.27	77.7	47.26
	Concrete 80 mm	Wood and hemp fiber panels.10 80 mm	Wood and hemp fiber panels.6 60 mm	Wood and hemp fiber panels.7 20 mm	Concrete 40 mm	0.236145	0.0498799	5.68721	5.76551	0.211225	288.2	12.9284	79.779	78.3178	0.28	77.7	35.2
	Concrete 60 mm	Wood and hemp fiber panels.10 100 mm	Wood and hemp fiber panels.7 20 mm	Air 50 mm	Rock wool 50 mm	0.201357	0.0790836	0.398108	5.36383	0.392753	146	8.85731	74.8276	6.52551	0.28	77.7	26.83
	Concrete 80 mm	Polyester Fiber.9 40 mm	Polyester Fiber.3 20 mm	Wood and hemp fiber panels.9 80 mm	Concrete closed structure, Expanded clay 50 mm	0.257174	0.0889564	3.46684	5.77536	0.3459	239.6	10.1767	80.6385	48.6912	0.27	77.7	37.25
	Concrete 70 mm	Polyethylene foam 4 mm	Wood and hemp fiber panels.7 140 mm	Wood and hemp fiber panels.5 35 mm	OSB (Oriented Strand Board) 22 mm	0.205008	0.0767641	2.50291	5.62402	0.374444	184.882	10.2642	78.382	35.3115	0.271	77.7	48.697
	Concrete 90 mm	Fiberglass 60 mm	Polyurethane foam 1 30 mm	Wood and hemp fiber panels.5 22 mm	Cork panels expanded 60 mm	0.185661	0.0479661	0.815073	5.90085	0.258354	214.14	10.1115	81.802	11.8515	0.262	77.7	119.36
	Concrete 100 mm	Insulating polyurethane foam 50 mm	Hemp fibers 40 mm	Polyester Fiber.1 60 mm	Wood and hemp fiber panels.2 19 mm	0.172425	0.0654603	0.859533	5.97749	0.379646	229.49	7.99919	82.9384	12.7172	0.269	77.7	46.77
	Concrete 80 mm	Insulating polyurethane foam 40 mm	Wood and hemp fiber panels.5 22 mm	Wood and hemp fiber panels.8 120 mm	Polyethylene foam 15 mm	0.167473	0.0279165	0.691447	5.75907	0.166693	197.075	12.9487	79.4655	9.74177	0.277	77.7	45.2338
	Concrete 60 mm	Polyurethane foam 1 90 mm	Insulating polyurethane foam 40 mm	Mineral Insulating 60 mm	Wood and hemp fiber panels.1 20 mm	0.132605	0.0630002	0.877091	5.38233	0.475098	146.78	8.50137	74.8541	12.9257	0.27	77.7	77.648
	Concrete 50 mm	Wood and hemp fiber panels.7 60 mm	Air 35 mm	Polyester Fiber.2 80 mm	Wood wool 50 mm	0.209113	0.109666	1.98706	5.01087	0.524433	134.65	8.17943	70.3658	28.8303	0.275	77.7	56.1
	Concrete 70 mm	Wood and hemp fiber panels.7 20 mm	Polyester Fiber.8 60 mm	Wood and hemp fiber panels.10 80 mm	Insulating polyurethane foam 40 mm	0.161865	0.0302551	0.394084	5.57202	0.186916	174.84	12.6504	76.9266	5.75969	0.27	77.7	45.26
	Concrete 70 mm	Polyethylene foam 2 mm	Wood and hemp fiber panels.7 140 mm	Wood and hemp fiber panels.5 35 mm	Gypsum based dry 12.5 mm	0.212494	0.0892075	2.26633	5.62481	0.419813	184.891	9.27038	78.5639	32.2902	0.2595	77.7	40.6585
	Concrete 80 mm	Wood and hemp fiber panels.2 19 mm	Wood fiber hardboard 140 mm	Wood and hemp fiber panels.2 19 mm	Polyester Fiber.8 20 mm	0.195613	0.0283413	1.04447	5.75981	0.144885	210.34	14.8521	79.3271	14.404	0.278	77.7	35.34
	Concrete 80 mm	Polyurethane foam 1 50 mm	Wood and hemp fiber panels.6 DRY 140 80 mm	Wood and hemp fiber panels.13 19 mm	Wood and hemp fiber panels.3 40 mm	0.182606	0.0335377	1.11448	5.77699	0.183662	200.97	12.7284	79.7844	15.6109	0.269	77.7	48.67
	Concrete 50 mm	Polyester Fiber.7 22 mm	Wood and hemp fiber panels.7 140 mm	Air 5 mm	Wood wool 50 mm	0.196948	0.0819981	1.98865	5.13489	0.416344	142.19	10.2389	71.7068	28.3599	0.267	77.7	58.96
	Concrete 100 mm	Polyurethane foam 2 30 mm	Polyethylene foam 10 mm	Wood and hemp fiber panels.6 100 mm	Wood and hemp fiber panels.2 15 mm	0.24519	0.0399668	1.26008	5.93279	0.163003	248.83	12.7835	82.0215	17.6529	0.255	77.7	42.5725
	Concrete 60 mm	Hemp fibers 80 mm	Air 15 mm	Wood and hemp fiber panels.1 80 mm	Rock wool 40 mm	0.163133	0.0390738	0.560626	5.35493	0.239521	149.44	11.1358	74.122	8.23146	0.275	77.7	30.72
	Concrete 60 mm	Wood and hemp fiber panels.1 20 mm	Polyester Fiber.8 60 mm	Wood and hemp fiber panels.6 80 mm	Wood wool 50 mm	0.216387	0.0301296	1.93004	5.3478	0.139239	183.25	15.5259	73.5458	26.482	0.27	77.7	59.9
	Concrete 60 mm	Insulating polyurethane foam 50 mm	Soft cellulose fibers panels 100 mm	Air 5 mm	Wood and hemp fiber panels.10 40 mm	0.162999	0.0783804	0.728796	5.3641	0.480866	142.2	8.0805	74.7746	11.0946	0.255	77.7	47.9
	Concrete 100 mm	Insulating polyurethane foam 50 mm	Soft cellulose fibers panels 40 mm	Air 15 mm	Wood wool 50 mm	0.239267	0.0831963	1.97089	5.96665	0.347713	242.65	8.66213	83.0884	28.2425	0.255	77.7	70.35
	Concrete 70 mm	Polyurethane foam 1 20 mm	Wood and hemp fiber panels.3 80 mm	Polyurethane foam 1 80 mm	Polyethylene foam 2 mm	0.158102	0.0317962	0.314012	5.55443	0.201111	172.866	11.3513	76.7792	4.72945	0.252	77.7	61.8185
	Concrete 100 mm	Insulating polyurethane foam 50 mm	Air 25 mm	Wood and hemp fiber panels.5 60 mm	Granules of expanded perlite 20 mm	0.235891	0.0536538	1.00199	5.95532	0.227451	239.85	10.4566	82.6288	14.5074	0.255	77.7	41.23
	Concrete 100 mm	Exfoliated vermiculite 2 mm	Flax fiber 80 mm	Wood and hemp fiber panels.6 DRY 140 40 mm	Kenaf fiber 30 mm	0.249388	0.0880923	0.629435	5.95986	0.353233	229.67	8.11965	82.973	9.81318	0.252	77.7	41.7306
	Concrete 60 mm	Wood fiber panels flexible 160 mm	Air 5 mm	Air 10 mm	Wood and hemp fiber panels.10 40 mm	0.174656	0.0765497	0.718906	5.37512	0.438288	144.32	8.93754	74.9553	10.9335	0.275	77.7	30.96
	Concrete 60 mm	Wood and hemp fiber panels.3 40 mm	Wood and hemp fiber panels.2 12 mm	Polyurethane foam 1 90 mm	Concrete closed structure, Expanded clay 50 mm	0.188248	0.0818075	3.21176	5.39832	0.434574	195.6	9.09585	75.346	45.1862	0.252	77.7	58.47
	Concrete 70 mm	Polyethylene foam 2 mm	Wood and hemp fiber panels.7 140 mm	Fiberglass 20 mm	OSB (Oriented Strand Board) 22 mm	0.211326	0.0996311	1.90083	5.6277	0.471457	176.006	8.05278	78.6254	27.487	0.254	77.7	78.4985
	Concrete 50 mm	Concrete 70 mm	Wood fiber panels flexible 40 mm	Wood and hemp fiber panels.10 80 mm	Wood fiber hardboard 40 mm	0.2231	0.048954	0.949037	5.98832	0.219426	281.18	11.3404	83.0054	13.5929	0.28	77.7	34.64
	Concrete 80 mm	Air 5 mm	Wood and hemp fiber panels.1 60 mm	Hemp fibers 50 mm	Rock wool 60 mm	0.193999	0.067229	0.343519	5.7605	0.346542	189.9	9.14046	80.1116	5.63831	0.255	77.7	29.38
	Concrete 70 mm	Wood and hemp fiber panels.7 20 mm	Polyester Fiber.8 60 mm	Polyester Fiber.8 80 mm	Insulating polyurethane foam 40 mm	0.164823	0.0238866	0.419938	5.57154	0.144923	178.84	13.6147	76.7921	6.00102	0.27	77.7	45.26
	Concrete 100 mm	Polyurethane foam 2 30 mm	Polyethylene foam 10 mm	Wood and hemp fiber panels.6 100 mm	Cork panels expanded 30 mm	0.219517	0.0277043	0.876851	5.93248	0.126206	248.98	13.6361	81.8242	12.2569	0.27	77.7	58.3225
	Concrete 100 mm	Polyurethane foam 2 30 mm	Wood fiber hardboard 40 mm	Wood and hemp fiber panels.6 80 mm	Wood and hemp fiber panels.2 15 mm	0.224165	0.0328941	1.26144	5.93736	0.14674	250.1	13.5422	81.9461	17.5368	0.265	77.7	44.43
	Concrete 90 mm	Polyethylene foam 8 mm	Insulating polyurethane foam 80 mm	Polyester Fiber.4 60 mm	OSB (Oriented Strand Board) 18 mm	0.190212	0.0520595	2.30864	5.90821	0.273692	228.744	10.5641	81.9553	32.3411	0.256	77.7	61.344
	Concrete 80 mm	Hydraulic lime coat 15 mm	Polyurethane foam 2 140 mm	Wood and hemp fiber panels.13 15 mm	OSB (Oriented Strand Board) 15 mm	0.167786	0.0750028	1.78477	5.8921	0.447014	211.35	7.41056	81.812	25.5715	0.265	88.8	79.766
	Concrete 60 mm	Polyester Fiber.9 60 mm	Polyurethane foam 2 100 mm	Polyester Fiber.8 40 mm	Polyethylene foam 3 mm	0.148828	0.0728139	0.8866	5.40028	0.489249	144.999	8.45747	75.2257	13.1918	0.263	77.7	60.4128
	Concrete 70 mm	Wood and hemp fiber panels.10 100 mm	Air 25 mm	Wood and hemp fiber panels.6 60 mm	Gypsum based dry 12.5 mm	0.227323	0.0623651	2.1626	5.60578	0.274346	193.775	11.8353	77.8254	30.207	0.2675	77.7	38.56
	Concrete 90 mm	Polyurethane foam 2 120 mm	Air 10 mm	Polyester Fiber.3 20 mm	Concrete 40 mm	0.182015	0.0798438	5.52265	5.91589	0.438666	290.6	7.30185	82.1609	77.0392	0.28	77.7	65.81
	Concrete 90 mm	Insulating polyurethane foam 80 mm	Polyethylene foam 15 mm	Wood and hemp fiber panels.3 60 mm	Polyethylene foam 10 mm	0.176942	0.0529942	1.00492	5.90946	0.2995	213.105	9.76838	81.9862	14.54	0.255	77.7	48.5063
	Concrete 60 mm	Polyethylene foam 6 mm	Air 35 mm	Wood and hemp fiber panels.7 100 mm	Wood wool 50 mm	0.267129	0.130269	1.96794	5.34927	0.487665	156.448	8.13044	75.2437	28.8462	0.251	77.7	52.5455
	Concrete 80 mm	Soft cellulose fibers panels 40 mm	Wood and hemp fiber panels.13 12 mm	Wood and hemp fiber panels.8 120 mm	Wood and hemp fiber panels.13 15 mm	0.205233	0.0530224	1.06235	5.75435	0.258352	197.01	11.4788	79.8034	15.1192	0.267	77.7	36.41
	Concrete 70 mm	Air 5 mm	Wood and hemp fiber panels.13 10 mm	Polyurethane foam 1 120 mm	Wood and hemp fiber panels.6 60 mm	0.14773	0.0505823	1.35995	5.67081	0.342398	175.02	10.2128	78.67	19.3523	0.265	77.7	64.24
	Concrete 90 mm	Polyethylene foam 8 mm	Wood and hemp fiber panels.2 10 mm	Polyester Fiber.9 50 mm	Wood and hemp fiber panels.6 100 mm	0.244583	0.0472777	1.26922	5.8762	0.193299	227.064	12.4273	81.3468	17.8857	0.258	77.7	32.194
	Concrete 90 mm	Polyester Fiber.5 80 mm	Flax fiber 40 mm	Air 35 mm	Gypsum based dry 15 mm	0.315866	0.0928568	1.62498	5.83818	0.293975	234.85	9.80824	81.5489	23.4164	0.26	77.7	39.37
	Concrete 100 mm	Hydraulic lime coat 15 mm	Wood and hemp fiber panels.3 120 mm	Wood and hemp fiber panels.2 19 mm	Wood and hemp fiber panels.2 15 mm	0.261565	0.0462065	1.24476	5.93243	0.176653	267.87	13.1234	82.0664	17.4209	0.269	88.8	33.706
	Concrete 60 mm	Air 5 mm	Wood and hemp fiber panels.1 60 mm	Wood and hemp fiber panels.7 80 mm	Wood and hemp fiber panels.1 60 mm	0.181881	0.0518536	0.978636	5.34759	0.285097	155.2	11.9167	74.12	13.9629	0.265	77.7	33.2
	Concrete 100 mm	Polyester Fiber.7 35 mm	Wood and hemp fiber panels.6 80 mm	Polyester Fiber.4 60 mm	Exfoliated vermiculite 2 mm	0.25105	0.0283598	1.30831	5.88939	0.112964	264.72	15.5702	81.0708	17.9607	0.277	77.7	35.0806
	Concrete 70 mm	Wood and hemp fiber panels.10 60 mm	Air 15 mm	Rock wool 100 mm	Concrete 30 mm	0.213712	0.100734	4.26202	5.63587	0.471355	230.6	7.84021	78.7081	59.9591	0.275	77.7	27.85
	Concrete 90 mm	Polyester Fiber.5 80 mm	Hemp fibers 40 mm	Polyethylene foam 2 mm	Concrete closed structure, Expanded clay 50 mm	0.28638	0.0747643	3.21366	5.83613	0.261067	267.986	11.2456	81.2471	44.8089	0.262	77.7	36.5485
	Concrete 80 mm	Soft cellulose fibers panels 30 mm	Polyurethane foam 1 30 mm	Wood and hemp fiber panels.8 100 mm	Wood and hemp fiber panels.13 15 mm	0.194019	0.0611821	1.08076	5.78853	0.31534	181.73	10.0736	80.4389	15.6236	0.255	77.7	45.12
	Concrete 60 mm	Wood fiber panels flexible 160 mm	Air 5 mm	Air 15 mm	Wood and hemp fiber panels.10 40 mm	0.174443	0.0764069	0.718364	5.37513	0.438005	144.32	8.94203	74.9536	10.9239	0.28	77.7	30.96
	Concrete 60 mm	Wood and hemp fiber panels.10 140 mm	Air 5 mm	Granules of expanded perlite 5 mm	Wood and hemp fiber panels.4 60 mm	0.183123	0.0377788	1.39467	5.35846	0.206304	163.762	13.6838	73.9294	19.361	0.27	77.7	33.87
	Concrete 90 mm	Polyurethane foam 2 120 mm	Air 10 mm	Granules of expanded perlite 7 mm	Concrete 40 mm	0.194674	0.0864067	5.52272	5.91361	0.443853	290.847	7.09236	82.1519	77.1308	0.267	77.7	64.148
	Concrete 90 mm	Insulating polyurethane foam 80 mm	Polyethylene foam 15 mm	Wood and hemp fiber panels.3 60 mm	Gypsum based dry 12.5 mm	0.182406	0.0598804	2.05971	5.90982	0.328281	227.15	9.52861	82.0789	29.0615	0.2575	77.7	57.1238
	Concrete 80 mm	Polyurethane foam 1 60 mm	Wood and hemp fiber panels.9 80 mm	Wood and hemp fiber panels.13 19 mm	Wood and hemp fiber panels.5 22 mm	0.185223	0.0437594	1.40162	5.78457	0.236252	199.67	11.7099	80.0828	19.7232	0.261	77.7	49.48
	Concrete 80 mm	Air 5 mm	Air 30 mm	Wood fiber hardboard 100 mm	Rock wool 60 mm	0.214517	0.0545088	0.453553	5.73932	0.2541	194.4	10.7106	79.6588	6.98078	0.275	77.7	27.43
	Concrete 90 mm	Insulating polyurethane foam 80 mm	Polyethylene foam 25 mm	Wood and hemp fiber panels.3 60 mm	Gypsum based dry 12.5 mm	0.175728	0.0561519	2.05991	5.91104	0.319539	227.48	9.75267	82.0508	28.9986	0.2675	77.7	57.8663
	Concrete 60 mm	Wood and hemp fiber panels.1 120 mm	Concrete 10 mm	Cross-laminated timber panels 78 mm	Polyethylene foam 3 mm	0.253079	0.0356068	2.54214	5.354	0.140695	209.959	15.0677	73.6915	35.0467	0.271	77.7	91.1727
	Concrete 80 mm	Insulating polyurethane foam 50 mm	Polyester Fiber.3 20 mm	Wood and hemp fiber panels.9 80 mm	Concrete closed structure, Expanded clay 50 mm	0.199613	0.0632086	3.48212	5.78786	0.316656	239.4	10.5416	80.4475	48.5594	0.28	77.7	50.8
	Concrete 100 mm	Air 10 mm	Polyurethane foam 1 30 mm	Wood and hemp fiber panels.1 30 mm	Wood fiber panels flexible 100 mm	0.200052	0.0571614	0.517586	5.94933	0.285732	230.83	9.63396	82.5825	7.89893	0.27	77.7	42.12
	Concrete 60 mm	Hemp fibers 80 mm	Air 15 mm	Wood and hemp fiber panels.7 20 mm	Rock wool 100 mm	0.160601	0.0849247	0.321445	5.38275	0.528793	140.04	7.03104	74.9621	5.42985	0.275	77.7	27.75
	Concrete 70 mm	Wood and hemp fiber panels.7 120 mm	Granules of expanded perlite 7 mm	Wood wool 50 mm	Lime and gypsum coat 12.5 mm	0.238887	0.0962002	2.62311	5.62021	0.402702	194.898	9.43616	78.6019	37.3206	0.2595	88.8	75.318
	Concrete 100 mm	Polyethylene foam 20 mm	Polyurethane foam 2 40 mm	Polyester Fiber.9 100 mm	Wood and hemp fiber panels.2 10 mm	0.199008	0.0735996	0.731855	5.9719	0.369832	229.36	8.08736	82.9657	11.0758	0.27	77.7	46.195
	Concrete 70 mm	Wood and hemp fiber panels.10 60 mm	Air 15 mm	Wood and hemp fiber panels.10 100 mm	Concrete 30 mm	0.213712	0.0689036	4.57885	5.60964	0.322414	237.6	11.0547	78.036	63.4848	0.275	77.7	32.8
	Concrete 50 mm	Polyester Fiber.8 80 mm	Granules of expanded perlite 20 mm	Wood and hemp fiber panels.5 35 mm	Concrete 70 mm	0.288455	0.110472	8.96805	5.01177	0.382979	288.1	11.0633	70.2814	124.45	0.255	77.7	32.03
	Concrete 60 mm	Polyester Fiber.9 60 mm	Soft cellulose fibers panels 80 mm	Air 15 mm	Wood and hemp fiber panels.10 40 mm	0.198325	0.100744	0.705678	5.37881	0.507975	142.6	7.7535	75.2128	11.0666	0.255	77.7	34.85
	Concrete 100 mm	Polyethylene foam 8 mm	Wood fiber panels flexible 80 mm	Polyethylene foam 30 mm	Expanded polystyrene foam 60 mm	0.204436	0.0757977	0.370956	5.96552	0.370766	227.314	7.89569	82.8714	6.07408	0.278	77.7	33.8515
	Concrete 70 mm	Cork panels expanded 10 mm	Polyester Fiber.8 100 mm	Polyester Fiber.7 22 mm	Insulating polyurethane foam 60 mm	0.163768	0.0246777	0.353098	5.58207	0.150687	179.3	12.9923	76.9887	5.12941	0.262	77.7	56.17
	Concrete 80 mm	Wood and hemp fiber panels.3 40 mm	Wood and hemp fiber panels.13 12 mm	Wood and hemp fiber panels.6 120 mm	Wood and hemp fiber panels.13 15 mm	0.240114	0.0317314	1.36101	5.72968	0.132151	218.61	14.9835	78.9117	18.7169	0.267	77.7	33.91
	Concrete 80 mm	OSB (Oriented Strand Board) 25 mm	Granules of expanded perlite 15 mm	Wood and hemp fiber panels.11 120 mm	Polyester Fiber.7 22 mm	0.237989	0.100959	0.980823	5.87667	0.424218	203.177	7.51367	81.8705	14.8719	0.262	77.7	73.79
	Concrete 90 mm	Wood fiber hardboard 100 mm	Polyethylene foam 2 mm	Polyester Fiber.4 60 mm	OSB (Oriented Strand Board) 18 mm	0.237072	0.0401246	2.22959	5.85883	0.16925	241.666	14.1163	80.8553	30.693	0.27	77.7	45.8485
	Concrete 100 mm	Insulating polyurethane foam 80 mm	Polyethylene foam 15 mm	Wood and hemp fiber panels.3 60 mm	OSB (Oriented Strand Board) 18 mm	0.178965	0.0497682	2.14592	5.97438	0.278088	246.475	10.3833	82.8378	30.0663	0.273	77.7	63.0637
	Concrete 80 mm	Polyurethane foam 1 60 mm	Wood and hemp fiber panels.9 80 mm	Wood and hemp fiber panels.13 19 mm	Wood and hemp fiber panels.7 20 mm	0.18292	0.0433933	0.916027	5.78441	0.237226	194.73	11.2784	80.1024	13.1392	0.259	77.7	49.22
	Concrete 100 mm	Soft cellulose fibers panels 50 mm	Insulating polyurethane foam 40 mm	Wood and hemp fiber panels.5 60 mm	Polyester Fiber.7 22 mm	0.201637	0.0396038	1.40928	5.96509	0.196411	245.58	11.8564	82.5274	19.796	0.272	77.7	48.37
	Concrete 80 mm	Wood and hemp fiber panels.7 20 mm	Polyester Fiber.8 60 mm	Wood and hemp fiber panels.10 80 mm	Hemp fibers 40 mm	0.173065	0.0313607	0.502166	5.74407	0.181207	196.92	12.9255	79.299	7.20485	0.28	77.7	36.15
	Concrete 60 mm	Wood fiber hardboard 60 mm	Wood and hemp fiber panels.8 100 mm	Polyester Fiber.8 20 mm	OSB (Oriented Strand Board) 18 mm	0.196141	0.0513197	1.97558	5.35613	0.261647	156.5	12.4963	74.166	27.4075	0.258	77.7	44.7
	Concrete 60 mm	Wood and hemp fiber panels.2 8 mm	Wood and hemp fiber panels.1 80 mm	Wood and hemp fiber panels.6 DRY 140 60 mm	Wood wool 50 mm	0.221617	0.0486359	1.95657	5.36871	0.219459	174.29	13.5279	74.1753	27.1267	0.258	77.7	58.34
	Concrete 90 mm	Insulating polyurethane foam 80 mm	Expanded polystyrene foam 20 mm	Wood and hemp fiber panels.3 60 mm	Gypsum based dry 12.5 mm	0.173671	0.0563962	2.06373	5.91198	0.32473	227.355	9.66407	82.0651	29.0611	0.2625	77.7	59.26
	Concrete 70 mm	Polyurethane foam 1 40 mm	Insulating polyurethane foam 90 mm	Wood and hemp fiber panels.2 19 mm	Wood and hemp fiber panels.4 40 mm	0.142434	0.0516965	1.46024	5.64002	0.36295	173.65	9.78411	78.2665	20.7659	0.259	77.7	65.32
	Concrete 50 mm	Wood and hemp fiber panels.7 60 mm	Air 35 mm	Polyester Fiber.2 80 mm	Polyester Fiber.7 52 mm	0.190824	0.0875588	1.44749	5.01283	0.458847	129.44	9.00701	70.1346	21.1052	0.277	77.7	30.96
	Concrete 80 mm	Wood and hemp fiber panels.2 19 mm	Hemp fibers 80 mm	Wood and hemp fiber panels.1 30 mm	Wood and hemp fiber panels.5 52 mm	0.194819	0.050291	1.42881	5.81986	0.258142	202.25	11.6113	80.6633	20.1884	0.261	77.7	32.63
	Concrete 90 mm	Wood and hemp fiber panels.5 22 mm	Polyester Fiber.9 40 mm	Rock wool 40 mm	Wood and hemp fiber panels.7 60 mm	0.227537	0.0924797	0.456808	5.91204	0.406438	210.54	7.66684	82.2924	7.49102	0.252	77.7	29.88
	Concrete 70 mm	Wood and hemp fiber panels.12 80 mm	Hemp fibers 30 mm	Wood and hemp fiber panels.5 22 mm	Polyester Fiber.8 60 mm	0.193801	0.0381273	0.965528	5.60006	0.196734	181.88	13.2088	77.3403	13.545	0.262	77.7	33.96
	Concrete 70 mm	Kenaf fiber 60 mm	Air 5 mm	Insulating polyurethane foam 90 mm	Concrete closed structure, Expanded clay 50 mm	0.168712	0.0860134	3.2161	5.64881	0.509824	210.24	7.45208	78.6578	45.4071	0.275	77.7	73.51
	Concrete 70 mm	Hydraulic lime coat 15 mm	Polyurethane foam 2 140 mm	Wood and hemp fiber panels.13 15 mm	Concrete 30 mm	0.170749	0.0841596	4.70238	5.76818	0.492886	245.6	7.20784	80.2061	65.8186	0.27	77.7	70.416
	Concrete 80 mm	Polyester Fiber.9 40 mm	Polyester Fiber.3 20 mm	Wood and hemp fiber panels.6 DRY 140 80 mm	Concrete closed structure, Expanded clay 50 mm	0.257174	0.0889564	3.46684	5.77536	0.3459	239.6	10.1767	80.6385	48.6912	0.27	77.7	37.25
	Concrete 90 mm	Polyethylene foam 5 mm	Insulating polyurethane foam 80 mm	Polyester Fiber.8 60 mm	Wood and hemp fiber panels.7 30 mm	0.163019	0.0415223	0.721258	5.90942	0.254708	212.145	10.3588	81.8304	10.4782	0.265	77.7	50.9212
	Concrete 70 mm	Cork panels expanded 20 mm	Wood and hemp fiber panels.3 140 mm	Polyester Fiber.7 22 mm	OSB (Oriented Strand Board) 25 mm	0.211765	0.0312245	2.51282	5.56897	0.147449	205.19	15.3438	76.634	34.4348	0.277	77.7	62.36
	Concrete 80 mm	Kenaf fiber 60 mm	Polyurethane foam 2 60 mm	Insulating polyurethane foam 20 mm	Wood wool 35 mm	0.186181	0.0846371	1.65866	5.80964	0.454596	195.295	7.84697	80.8798	23.9711	0.255	77.7	92.22
	Concrete 80 mm	Wood and hemp fiber panels.10 80 mm	Wood and hemp fiber panels.7 30 mm	Wood and hemp fiber panels.5 22 mm	Concrete 40 mm	0.273836	0.105812	6.09498	5.77693	0.386409	280.24	9.65622	80.8871	85.0438	0.252	77.7	31.56
	Concrete 100 mm	Insulating polyurethane foam 50 mm	Cork panels expanded 30 mm	Polyester Fiber.1 60 mm	Wood and hemp fiber panels.2 19 mm	0.190267	0.0640606	0.876457	5.96773	0.336687	231.57	8.74589	82.8708	12.9161	0.259	77.7	58.72
	Concrete 90 mm	Polyester Fiber.5 100 mm	Polyethylene foam 15 mm	Wood and hemp fiber panels.3 60 mm	Gypsum based dry 12.5 mm	0.239352	0.0372545	1.95914	5.83227	0.155647	247.27	14.203	80.4631	26.897	0.2775	77.7	42.0737
	Concrete 100 mm	Kenaf fiber 20 mm	Wood fiber hardboard 40 mm	Wood and hemp fiber panels.6 80 mm	Wood and hemp fiber panels.2 15 mm	0.261782	0.0457499	1.26349	5.91962	0.174763	250.05	12.9106	81.8939	17.7294	0.255	77.7	37.65
	Concrete 70 mm	Polyester Fiber.8 100 mm	Wood and hemp fiber panels.13 10 mm	Polyester Fiber.7 24 mm	Insulating polyurethane foam 60 mm	0.165904	0.0232761	0.353624	5.58958	0.140299	180.94	13.1224	77.0714	5.1176	0.264	77.7	47.43
	Concrete 60 mm	Air 20 mm	Air 25 mm	Wood and hemp fiber panels.7 100 mm	Wood wool 50 mm	0.267608	0.130862	1.96769	5.34325	0.489005	156.25	8.10974	75.1662	28.8501	0.255	77.7	52.1
	Concrete 60 mm	Air 5 mm	Wood and hemp fiber panels.1 40 mm	Wood and hemp fiber panels.3 140 mm	Polyurethane foam 2 20 mm	0.183684	0.023281	0.659666	5.32179	0.126745	165.7	14.9542	73.2324	9.18004	0.265	77.7	42.4
	Concrete 70 mm	Air 5 mm	Polyurethane foam 2 40 mm	Polyurethane foam 1 90 mm	Wood and hemp fiber panels.6 60 mm	0.144619	0.0503507	1.36082	5.63675	0.348161	173.04	10.0477	78.2004	19.3711	0.265	77.7	69.67
	Concrete 100 mm	Insulating polyurethane foam 80 mm	Expanded polystyrene foam 20 mm	Wood and hemp fiber panels.3 60 mm	OSB (Oriented Strand Board) 18 mm	0.170549	0.0468638	2.14927	5.97617	0.274781	246.68	10.5199	82.8217	30.0662	0.278	77.7	65.2
	Concrete 60 mm	Air 10 mm	Polyester Fiber.1 30 mm	Polyester Fiber.8 120 mm	Polyurethane foam 2 50 mm	0.16241	0.0279983	0.409922	5.30603	0.172393	153.85	12.596	73.2284	5.95911	0.27	77.7	48.35
	Concrete 60 mm	Wood and hemp fiber panels.2 8 mm	Wood and hemp fiber panels.10 180 mm	Air 5 mm	Gypsum based dry 15 mm	0.18538	0.04965	1.86409	5.38649	0.267829	170.89	12.0293	74.6183	25.8986	0.268	77.7	43.79
	Concrete 100 mm	Insulating polyurethane foam 50 mm	Polyester Fiber.7 35 mm	Wood and hemp fiber panels.5 60 mm	Granules of expanded perlite 20 mm	0.207151	0.0266286	0.961668	5.95164	0.128547	249.3	13.1904	82.1082	13.4741	0.265	77.7	45.78
	Concrete 100 mm	Kenaf fiber 20 mm	Wood fiber hardboard 60 mm	Wood and hemp fiber panels.6 80 mm	Wood and hemp fiber panels.2 15 mm	0.230798	0.0321192	1.26056	5.92273	0.139166	253.25	14.2268	81.6768	17.4454	0.275	77.7	40.25
	Concrete 100 mm	Insulating polyurethane foam 80 mm	Polyethylene foam 15 mm	Wood and hemp fiber panels.3 60 mm	Wood and hemp fiber panels.1 20 mm	0.167728	0.0379102	1.04896	5.97373	0.226022	237.975	11.0241	82.6569	14.8878	0.275	77.7	51.5637
	Concrete 70 mm	Polyurethane foam 1 20 mm	Wood and hemp fiber panels.3 80 mm	Polyurethane foam 1 80 mm	Polyethylene foam 3 mm	0.157583	0.0316177	0.314808	5.55441	0.200641	172.899	11.3649	76.7761	4.73613	0.253	77.7	61.8927
	Concrete 90 mm	Exfoliated vermiculite 2 mm	Flax fiber 80 mm	Wood and hemp fiber panels.6 DRY 140 40 mm	Polyurethane foam 2 40 mm	0.20951	0.0706545	0.445771	5.8942	0.337237	207.57	8.52261	81.9361	7.0441	0.252	77.7	46.7906
	Concrete 100 mm	Air 5 mm	Polyurethane foam 1 30 mm	Wood and hemp fiber panels.1 30 mm	Wood fiber panels flexible 100 mm	0.200373	0.0573423	0.517442	5.94924	0.286178	230.83	9.62653	82.5835	7.89958	0.265	77.7	42.12
	Concrete 60 mm	Air 5 mm	Wood and hemp fiber panels.7 50 mm	Wood and hemp fiber panels.7 80 mm	Wood and hemp fiber panels.1 60 mm	0.189558	0.0740419	0.987	5.36397	0.390604	148.1	9.71474	74.7761	14.5656	0.255	77.7	31.9
	Concrete 100 mm	Insulating polyurethane foam 80 mm	Wood and hemp fiber panels.1 20 mm	Wood and hemp fiber panels.9 60 mm	Hydraulic lime coat 15 mm	0.175065	0.0476364	1.81628	5.97324	0.272106	251.73	10.2682	82.7929	25.4923	0.275	88.8	52.136
	Concrete 100 mm	Insulating polyurethane foam 50 mm	Kenaf fiber 50 mm	Polyester Fiber.1 60 mm	Wood and hemp fiber panels.2 19 mm	0.173963	0.0640306	0.866028	5.97557	0.36807	230.47	8.2651	82.9284	12.7823	0.279	77.7	61.27
	Concrete 70 mm	Rock wool 100 mm	Air 25 mm	Wood and hemp fiber panels.6 60 mm	Gypsum based dry 12.5 mm	0.227323	0.0895338	2.20989	5.61058	0.393862	186.775	8.91458	78.3559	31.5798	0.2675	77.7	33.61
	Concrete 50 mm	Polyester Fiber.8 80 mm	Granules of expanded perlite 20 mm	Wood and hemp fiber panels.7 50 mm	Concrete 70 mm	0.246708	0.0961151	8.696	5.01546	0.38959	281.15	10.449	70.2325	120.648	0.27	77.7	33.98
	Concrete 60 mm	Wood fiber panels flexible 160 mm	Air 5 mm	Air 10 mm	Wood and hemp fiber panels.12 40 mm	0.177934	0.0777891	0.857397	5.37497	0.43718	145.52	9.06707	74.9745	12.8464	0.275	77.7	30.96
	Concrete 60 mm	Cork panels expanded 10 mm	Wood and hemp fiber panels.3 120 mm	Wood and hemp fiber panels.5 60 mm	Granules of expanded perlite 15 mm	0.203684	0.025535	1.04461	5.3246	0.125366	173.587	15.5534	73.2236	14.3951	0.265	77.7	42.91
	Concrete 100 mm	Insulating polyurethane foam 50 mm	Soft cellulose fibers panels 40 mm	Air 20 mm	Wood wool 50 mm	0.238793	0.0830125	1.97084	5.96674	0.347634	242.65	8.66714	83.0879	28.2391	0.26	77.7	70.35
	Concrete 70 mm	Soft cellulose fibers panels 120 mm	Insulating polyurethane foam 30 mm	Wood and hemp fiber panels.1 20 mm	Wood and hemp fiber panels.4 40 mm	0.168369	0.0594538	1.41958	5.63225	0.353116	173.68	10.4302	78.2536	20.2525	0.28	77.7	49.32
	Concrete 60 mm	Wood and hemp fiber panels.10 140 mm	Wood and hemp fiber panels.3 40 mm	Wood and hemp fiber panels.1 20 mm	OSB (Oriented Strand Board) 18 mm	0.178783	0.0367648	2.01277	5.35807	0.205639	169.9	13.7833	73.9057	27.7128	0.278	77.7	47.3
	Concrete 70 mm	Wood fiber panels flexible 80 mm	Wood and hemp fiber panels.1 60 mm	Polyethylene foam 8 mm	Wood and hemp fiber panels.5 60 mm	0.18967	0.036042	1.39025	5.60567	0.190025	184.024	13.3418	77.3771	19.3391	0.278	77.7	33.874
	Concrete 60 mm	Wood and hemp fiber panels.2 8 mm	Air 20 mm	Wood and hemp fiber panels.3 140 mm	Wood wool 50 mm	0.224003	0.0380647	1.94386	5.34371	0.16993	179.69	14.698	73.6075	26.7578	0.278	77.7	58.34
	Concrete 50 mm	Hemp fibers 120 mm	Wood and hemp fiber panels.10 40 mm	Air 5 mm	Concrete closed structure, Expanded clay 50 mm	0.180347	0.0942875	3.42644	5.00025	0.522812	168.96	8.70524	70.0476	48.3705	0.265	77.7	33.9
	Concrete 80 mm	Wood and hemp fiber panels.10 80 mm	Wood and hemp fiber panels.5 22 mm	Wood and hemp fiber panels.7 20 mm	Polyurethane foam 1 70 mm	0.159201	0.0315246	0.320332	5.76145	0.198018	194.26	11.4557	79.6291	4.81287	0.272	77.7	54.03
	Concrete 60 mm	Polyethylene foam 12 mm	Air 35 mm	Wood and hemp fiber panels.7 100 mm	Wood wool 50 mm	0.258498	0.124448	1.97275	5.35252	0.481427	156.646	8.2656	75.2322	28.8364	0.257	77.7	52.991
	Concrete 90 mm	Insulating polyurethane foam 80 mm	Polyethylene foam 15 mm	Wood and hemp fiber panels.3 60 mm	Hydraulic lime coat 15 mm	0.182782	0.0604677	1.98766	5.90985	0.330819	230.025	9.45123	82.0844	28.0856	0.26	88.8	49.4498
	Concrete 60 mm	Wood and hemp fiber panels.2 12 mm	Air 50 mm	Wood and hemp fiber panels.10 100 mm	Flax fiber 40 mm	0.230487	0.094611	0.517215	5.39501	0.410482	146.96	8.73859	75.4566	8.37038	0.262	77.7	27.78
	Concrete 50 mm	Air 20 mm	Wood and hemp fiber panels.7 60 mm	Expanded polystyrene foam 80 mm	Polyester Fiber.9 50 mm	0.179182	0.106862	0.467427	5.01232	0.596389	118.3	6.72501	70.1152	7.74226	0.26	77.7	33.3
	Concrete 100 mm	Polyethylene foam 15 mm	Polyurethane foam 2 40 mm	Wood and hemp fiber panels.6 100 mm	Polyester Fiber.7 22 mm	0.212175	0.0280443	1.33086	5.94718	0.132175	251.835	13.7252	82.0222	18.4378	0.277	77.7	47.3837
	Concrete 90 mm	Insulating polyurethane foam 50 mm	Insulating polyurethane foam 100 mm	Wood and hemp fiber panels.2 10 mm	OSB (Oriented Strand Board) 25 mm	0.139933	0.0583649	2.30101	5.92281	0.417092	221.95	8.1728	82.1439	32.4257	0.275	77.7	84.8
	Concrete 100 mm	Insulating polyurethane foam 80 mm	Polyethylene foam 15 mm	Wood and hemp fiber panels.3 60 mm	OSB (Oriented Strand Board) 22 mm	0.177985	0.048016	2.34295	5.97431	0.269775	249.075	10.6582	82.8101	32.7323	0.277	77.7	66.2138
	Concrete 60 mm	Cork panels expanded 60 mm	Air 5 mm	Wood and hemp fiber panels.6 100 mm	Cement mortar 30 mm	0.244486	0.0575684	4.33354	5.3418	0.235467	223.2	12.6566	74.0003	59.7817	0.255	88.8	57.8614
	Concrete 100 mm	Insulating polyurethane foam 50 mm	Polyethylene foam 30 mm	Polyester Fiber.7 52 mm	Wood and hemp fiber panels.2 19 mm	0.22183	0.0533613	1.36182	5.96185	0.24055	241.2	10.579	82.7133	19.41	0.251	77.7	42.2075
	Concrete 80 mm	Cork panels expanded 40 mm	Insulating polyurethane foam 90 mm	Wood and hemp fiber panels.1 30 mm	Hemp fibers 30 mm	0.143827	0.0489515	0.600882	5.81842	0.340351	189.98	9.82237	80.6813	8.92851	0.27	77.7	72.96
	Concrete 100 mm	Insulating polyurethane foam 80 mm	Polyethylene foam 2 mm	Wood and hemp fiber panels.3 60 mm	OSB (Oriented Strand Board) 22 mm	0.186999	0.0523453	2.34503	5.97276	0.279922	248.646	10.3871	82.851	32.8362	0.264	77.7	65.2485
	Concrete 60 mm	OSB (Oriented Strand Board) 25 mm	Wood and hemp fiber panels.1 60 mm	Polyester Fiber.7 52 mm	Polyurethane foam 1 70 mm	0.168444	0.0230487	0.337802	5.52755	0.136833	174.41	13.2962	76.2087	4.87794	0.267	77.7	69.93
	Concrete 70 mm	Expanded polystyrene foam 60 mm	Polyester Fiber.9 40 mm	Air 5 mm	Polyester Fiber.8 100 mm	0.175335	0.0436202	0.971076	5.61269	0.248781	174.1	11.5116	77.716	13.8436	0.275	77.7	36.35
	Concrete 80 mm	Wood and hemp fiber panels.7 20 mm	Polyethylene foam 8 mm	Wood and hemp fiber panels.7 140 mm	Polyester Fiber.7 22 mm	0.197885	0.0790215	1.09993	5.79491	0.39933	190.204	8.94507	80.7331	16.1802	0.27	77.7	33.854
	Concrete 80 mm	Wood and hemp fiber panels.3 40 mm	Wood and hemp fiber panels.13 12 mm	Polyester Fiber.7 52 mm	Wood and hemp fiber panels.6 DRY 140 80 mm	0.228505	0.0329214	0.889894	5.72567	0.144073	211.6	14.0681	78.9606	12.3724	0.264	77.7	33.52
	Concrete 80 mm	Insulating polyurethane foam 50 mm	Cork panels expanded 40 mm	Concrete 50 mm	Concrete 50 mm	0.285361	0.109553	10.6376	5.77682	0.383908	402.6	8.81465	80.8797	147.783	0.27	77.7	63.95
	Concrete 90 mm	Hydraulic lime coat 15 mm	Cork panels expanded 120 mm	Wood and hemp fiber panels.2 19 mm	Wood and hemp fiber panels.2 15 mm	0.242842	0.0667511	1.21821	5.92172	0.274874	237.47	10.9373	82.3355	17.5133	0.259	88.8	87.706
	Concrete 70 mm	Wood and hemp fiber panels.1 100 mm	Concrete 10 mm	Cross-laminated timber panels 78 mm	Gypsum based dry 10 mm	0.292975	0.048328	3.29249	5.59503	0.164956	240.16	14.0689	77.2359	45.4475	0.268	77.7	97.09
	Concrete 100 mm	Insulating polyurethane foam 80 mm	Expanded polystyrene foam 20 mm	Polyurethane foam 2 50 mm	OSB (Oriented Strand Board) 22 mm	0.156527	0.061667	1.86126	5.98272	0.393971	239.63	7.77095	82.9378	26.4305	0.272	77.7	82.2
	Concrete 70 mm	Polyethylene foam 8 mm	Air 40 mm	Insulating polyurethane foam 90 mm	Concrete closed structure, Expanded clay 50 mm	0.216945	0.118465	3.17998	5.62267	0.546062	207.504	6.2148	78.3255	45.2816	0.258	77.7	49.804
	Concrete 70 mm	Polyester Fiber.6 120 mm	Polyethylene foam 2 mm	Wood and hemp fiber panels.2 19 mm	Wood and hemp fiber panels.4 40 mm	0.23042	0.0398602	1.3585	5.58227	0.172989	191.836	14.1008	77.0073	18.8228	0.251	77.7	31.8185
	Concrete 70 mm	Polyurethane foam 2 70 mm	Air 25 mm	Soft cellulose fibers panels 30 mm	Concrete 60 mm	0.259714	0.137122	7.75294	5.60885	0.527974	289.65	6.55843	78.4222	108.411	0.255	77.7	51.35
	Concrete 70 mm	Wood and hemp fiber panels.1 30 mm	Polyester Fiber.7 24 mm	Insulating polyurethane foam 100 mm	Concrete closed structure, Expanded clay 50 mm	0.167145	0.0585528	3.20883	5.59802	0.350311	218.88	10.0543	77.7824	44.7455	0.274	77.7	59.22
	Concrete 80 mm	Wood and hemp fiber panels.13 19 mm	Polyurethane foam 1 50 mm	Wood and hemp fiber panels.2 8 mm	Wood fiber panels flexible 120 mm	0.169571	0.0570657	0.525795	5.82987	0.336529	189.95	9.48132	80.9428	8.01001	0.277	77.7	48.03
	Concrete 70 mm	Wood and hemp fiber panels.3 40 mm	Wood and hemp fiber panels.7 30 mm	Polyurethane foam 2 70 mm	Wood and hemp fiber panels.5 60 mm	0.169604	0.0482298	1.46073	5.64415	0.284367	181.75	11.7961	78.1936	20.5709	0.27	77.7	55.1
	Concrete 100 mm	Wood and hemp fiber panels.7 100 mm	Wood and hemp fiber panels.2 10 mm	Polyester Fiber.4 60 mm	Exfoliated vermiculite 2 mm	0.229627	0.0523059	1.3676	5.95496	0.227786	243.37	11.458	82.575	19.4029	0.272	77.7	34.4306
	Concrete 100 mm	Insulating polyurethane foam 50 mm	Cork panels expanded 50 mm	Polyester Fiber.1 60 mm	Wood and hemp fiber panels.2 19 mm	0.172948	0.0471127	0.880266	5.9639	0.272409	233.97	10.0202	82.6555	12.6747	0.279	77.7	70.52
	Concrete 90 mm	Insulating polyurethane foam 80 mm	Expanded polystyrene foam 20 mm	Polyurethane foam 2 50 mm	OSB (Oriented Strand Board) 22 mm	0.156674	0.0678352	1.86136	5.91971	0.432972	217.63	7.49463	82.122	26.5241	0.262	77.7	81
	Concrete 90 mm	Air 5 mm	Wood and hemp fiber panels.1 60 mm	Wood and hemp fiber panels.6 80 mm	Fiberglass 40 mm	0.205698	0.0248613	0.550744	5.85048	0.120863	228.08	13.9986	80.6374	7.79537	0.275	77.7	73.1
	Concrete 50 mm	Concrete 20 mm	Wood and hemp fiber panels.3 80 mm	Polyester Fiber.8 100 mm	OSB (Oriented Strand Board) 15 mm	0.2085	0.0368215	1.81094	5.58162	0.176602	194.95	14.1045	76.9793	24.8867	0.265	77.7	43.55
	Concrete 60 mm	Sheep wool 100 mm	Expanded polystyrene foam 60 mm	Wood fiber hardboard 20 mm	Wood and hemp fiber panels.10 40 mm	0.15956	0.0727519	0.822094	5.36882	0.455953	143.49	8.35151	74.7888	12.2997	0.28	77.7	40.82
	Concrete 90 mm	Wood and hemp fiber panels.1 60 mm	Soft cellulose fibers panels 60 mm	Air 30 mm	Wood wool 35 mm	0.257313	0.0859059	1.67095	5.87197	0.333857	223.475	9.89692	81.9223	24.0222	0.275	77.7	53.25
	Concrete 40 mm	Concrete 90 mm	Air 5 mm	Wood and hemp fiber panels.4 20 mm	Wood and hemp fiber panels.6 120 mm	0.295578	0.0419792	1.25694	5.93465	0.142024	320.1	13.6679	82.0201	17.5073	0.275	77.7	33.8
	Concrete 60 mm	Cork panels expanded 60 mm	Polyurethane foam 2 60 mm	Cross-laminated timber panels 60 mm	Cement mortar 30 mm	0.218554	0.0812185	5.75956	5.39268	0.371618	229.5	10.7035	75.221	80.0791	0.27	88.8	121.371
	Concrete 100 mm	Insulating polyurethane foam 50 mm	Wood and hemp fiber panels.6 DRY 140 100 mm	Air 5 mm	Granules of expanded perlite 20 mm	0.185279	0.0369533	0.719747	5.95884	0.199446	237.65	11.4838	82.4245	10.3534	0.275	77.7	46.43
	Concrete 100 mm	Insulating polyurethane foam 80 mm	Expanded polystyrene foam 20 mm	Concrete closed structure, Expanded clay 50 mm	OSB (Oriented Strand Board) 22 mm	0.216476	0.0663863	3.55207	5.9726	0.306668	287.88	9.24165	83.0073	49.751	0.272	77.7	70
	Concrete 100 mm	Insulating polyurethane foam 80 mm	Air 25 mm	Wood and hemp fiber panels.4 40 mm	Gypsum based dry 12.5 mm	0.211795	0.0776204	2.27278	5.97286	0.366488	247.855	8.30387	83.0586	32.3029	0.2575	77.7	54.61
	Concrete 100 mm	Insulating polyurethane foam 30 mm	Concrete 30 mm	Kenaf fiber 60 mm	Wood and hemp fiber panels.5 35 mm	0.261792	0.0266458	1.21636	5.89373	0.101782	299.53	12.0354	81.3748	16.952	0.255	77.7	57.52
	Concrete 100 mm	Polyurethane foam 2 30 mm	Wood wool 35 mm	Wood and hemp fiber panels.6 80 mm	Cork panels expanded 30 mm	0.229894	0.0230386	0.870352	5.91097	0.100214	257.325	14.5825	81.4217	12.0607	0.275	77.7	78.08
	Concrete 90 mm	Polyethylene foam 6 mm	Insulating polyurethane foam 100 mm	Granules of expanded perlite 20 mm	Expanded polystyrene foam 40 mm	0.158287	0.0698842	0.334428	5.9209	0.441503	205.048	6.79483	82.0366	5.44855	0.256	77.7	54.7755
	Concrete 60 mm	Cork panels expanded 60 mm	Wood and hemp fiber panels.6 100 mm	Wood and hemp fiber panels.2 19 mm	Cement mortar 30 mm	0.228517	0.04161	4.32673	5.33567	0.182087	227.57	13.9328	73.607	59.4433	0.269	88.8	60.3314
	Concrete 80 mm	Wood and hemp fiber panels.4 20 mm	Polyester Fiber.5 100 mm	Wood and hemp fiber panels.5 22 mm	Concrete 40 mm	0.30388	0.0672458	6.07024	5.73327	0.22129	298.24	13.1209	79.4916	83.6124	0.262	77.7	32.86
	Concrete 50 mm	Wood and hemp fiber panels.7 60 mm	Air 35 mm	Polyester Fiber.1 60 mm	Polyester Fiber.7 52 mm	0.213452	0.103086	1.43825	5.0037	0.482946	128.84	8.48632	70.2028	21.1927	0.257	77.7	28.36
	Concrete 50 mm	Wood and hemp fiber panels.1 30 mm	Expanded polystyrene foam 100 mm	Air 50 mm	Concrete 40 mm	0.243055	0.151066	5.50874	5.07838	0.621532	206.3	6.47046	71.4016	77.7895	0.27	77.7	30.95
	Concrete 60 mm	Wood and hemp fiber panels.10 140 mm	Wood and hemp fiber panels.1 20 mm	Wood and hemp fiber panels.1 20 mm	OSB (Oriented Strand Board) 18 mm	0.194031	0.0536238	2.00669	5.35845	0.276367	165.5	12.1727	74.2558	27.9196	0.258	77.7	44.7
	Concrete 80 mm	Wood and hemp fiber panels.10 80 mm	Wood and hemp fiber panels.5 22 mm	Wood and hemp fiber panels.7 20 mm	Wood and hemp fiber panels.4 60 mm	0.216698	0.0396834	1.37278	5.76479	0.183127	207.64	13.44	79.6136	19.1055	0.262	77.7	33.26
	Concrete 70 mm	Wood and hemp fiber panels.1 100 mm	Concrete 10 mm	Cross-laminated timber panels 78 mm	OSB (Oriented Strand Board) 18 mm	0.284053	0.0380488	2.91963	5.59508	0.13395	240.36	14.8809	77.0688	40.2117	0.276	77.7	103.65
	Concrete 90 mm	Insulating polyurethane foam 20 mm	Wood and hemp fiber panels.6 100 mm	Wood and hemp fiber panels.2 12 mm	Concrete 40 mm	0.28238	0.0572236	6.00639	5.84439	0.202647	313.48	12.8515	80.9688	82.7642	0.262	77.7	40.37
	Concrete 100 mm	Wood and hemp fiber panels.13 10 mm	Coconut fiber 40 mm	Wood and hemp fiber panels.9 100 mm	Polyester Fiber.7 24 mm	0.235738	0.0513403	1.26502	5.93849	0.217785	247.78	12.0851	82.2972	17.8449	0.274	77.7	50.92
	Concrete 100 mm	Exfoliated vermiculite 2 mm	Flax fiber 80 mm	Granules of expanded perlite 15 mm	Hemp fibers 80 mm	0.189935	0.0734089	0.38633	5.97401	0.386495	226.997	7.51547	82.9012	6.25215	0.277	77.7	36.2906
	Concrete 80 mm	Polyurethane foam 1 60 mm	Wood and hemp fiber panels.9 80 mm	Insulating polyurethane foam 20 mm	Wood and hemp fiber panels.7 20 mm	0.16488	0.0365635	0.529943	5.7835	0.221758	191.08	10.8741	80.017	7.77159	0.26	77.7	56.96
	Concrete 70 mm	Wood and hemp fiber panels.10 100 mm	Air 25 mm	Wood and hemp fiber panels.6 60 mm	OSB (Oriented Strand Board) 22 mm	0.22079	0.0539464	2.37779	5.60543	0.244334	193.7	12.6886	77.6219	32.9986	0.277	77.7	46.45
	Concrete 80 mm	Wood and hemp fiber panels.10 100 mm	Wood and hemp fiber panels.5 22 mm	Wood and hemp fiber panels.5 60 mm	OSB (Oriented Strand Board) 15 mm	0.210778	0.0333083	2.08033	5.76926	0.158025	218.89	14.3919	79.5233	28.6084	0.277	77.7	45.01
	Concrete 70 mm	Hydraulic lime coat 15 mm	Polyester Fiber.1 40 mm	Wood and hemp fiber panels.3 80 mm	Polyurethane foam 1 50 mm	0.187304	0.0372331	0.400406	5.702	0.198784	189.45	11.2909	78.8879	6.0057	0.255	88.8	46.686
	Concrete 90 mm	Hydraulic lime coat 15 mm	Cork panels expanded 120 mm	Polyurethane foam 1 20 mm	Wood and hemp fiber panels.2 15 mm	0.21952	0.0598434	0.808938	5.9207	0.27261	233.82	10.4916	82.2376	11.836	0.26	88.8	96.666
	Concrete 100 mm	Polyurethane foam 2 30 mm	Polyurethane foam 2 50 mm	Polyester Fiber.1 60 mm	Wood and hemp fiber panels.2 15 mm	0.18918	0.0770105	0.72964	5.97758	0.407075	228.05	7.08247	82.9045	11.08	0.255	77.7	58.28
	Concrete 100 mm	Polyurethane foam 2 120 mm	Air 10 mm	Polyester Fiber.3 20 mm	Wood and hemp fiber panels.2 15 mm	0.172754	0.0703556	0.677772	5.9804	0.407259	228.05	7.04026	82.8739	10.2787	0.265	77.7	64.16
	Concrete 70 mm	Wood and hemp fiber panels.2 10 mm	Wood and hemp fiber panels.7 140 mm	Wood and hemp fiber panels.5 35 mm	OSB (Oriented Strand Board) 18 mm	0.201123	0.0745746	2.32186	5.65667	0.370792	184.45	10.3159	78.8011	32.7782	0.273	77.7	46.55
	Concrete 80 mm	Polyethylene foam 2 mm	Wood and hemp fiber panels.7 140 mm	Wood and hemp fiber panels.5 35 mm	OSB (Oriented Strand Board) 18 mm	0.207839	0.0732464	2.32061	5.79246	0.352418	204.216	10.2444	80.6568	32.7554	0.275	77.7	46.5985
	Concrete 50 mm	Wood and hemp fiber panels.6 DRY 140 40 mm	Flax fiber 120 mm	Wood fiber panels flexible 60 mm	Polyethylene foam 2 mm	0.172528	0.0950642	0.478463	5.08782	0.551008	122.236	7.51994	71.1384	7.83676	0.272	77.7	36.4885
	Concrete 70 mm	Cork panels expanded 120 mm	Polyethylene foam 8 mm	Polyester Fiber.8 20 mm	Wood and hemp fiber panels.10 60 mm	0.176338	0.0371629	0.778329	5.60319	0.210748	178.464	12.8509	77.4073	11.0004	0.278	77.7	90.194
	Concrete 80 mm	Polyurethane foam 1 40 mm	Wood fiber panels flexible 80 mm	Polyethylene foam 30 mm	Cement mortar 30 mm	0.215691	0.0991418	3.85822	5.79338	0.459647	242.39	7.58033	80.7782	54.4036	0.26	88.8	41.2589
	Concrete 90 mm	Wood and hemp fiber panels.13 12 mm	Flax fiber 80 mm	Wood and hemp fiber panels.6 DRY 140 40 mm	Polyurethane foam 2 40 mm	0.203691	0.0656586	0.448298	5.91249	0.322344	210.16	8.83578	82.1489	7.03529	0.262	77.7	48.02
	Concrete 70 mm	Wood and hemp fiber panels.12 80 mm	Hydraulic lime coat 15 mm	Wood and hemp fiber panels.11 60 mm	Polyester Fiber.7 52 mm	0.209457	0.0374014	1.38682	5.5835	0.178563	198.29	13.3521	77.0905	19.2651	0.277	88.8	47.106
	Concrete 100 mm	Polyurethane foam 2 60 mm	Expanded polystyrene foam 20 mm	Polyurethane foam 2 50 mm	OSB (Oriented Strand Board) 22 mm	0.19164	0.0779456	1.83588	5.97737	0.406729	238.85	7.26515	82.9475	26.3166	0.252	77.7	79.16
	Concrete 80 mm	Wood and hemp fiber panels.1 40 mm	Wood and hemp fiber panels.4 40 mm	Wood and hemp fiber panels.1 60 mm	Concrete 50 mm	0.274327	0.0603323	6.93086	5.73451	0.219928	312.6	12.853	79.473	95.4954	0.27	77.7	33.8
	Concrete 90 mm	Wood and hemp fiber panels.6 120 mm	Wood and hemp fiber panels.4 20 mm	Polyester Fiber.3 20 mm	Concrete 10 mm	0.265388	0.0415114	1.93613	5.83126	0.156418	254.5	13.7668	80.5334	26.6377	0.26	77.7	32.8
	Concrete 60 mm	Air 5 mm	Air 5 mm	Wood and hemp fiber panels.7 180 mm	Gypsum based dry 12.5 mm	0.19224	0.0944529	1.52389	5.36455	0.491328	155.375	8.02437	74.9763	22.2257	0.2625	77.7	39.96
	Concrete 60 mm	Wood and hemp fiber panels.10 100 mm	Polyester Fiber.1 40 mm	Wood and hemp fiber panels.5 52 mm	Fiberglass 20 mm	0.174579	0.0332097	0.842181	5.36162	0.190228	158.88	13.3402	73.9785	11.8965	0.272	77.7	66.66
	Concrete 100 mm	Polyurethane foam 2 30 mm	Polyethylene foam 6 mm	Wood and hemp fiber panels.6 100 mm	Wood and hemp fiber panels.2 15 mm	0.250304	0.0417642	1.26037	5.93042	0.166854	248.698	12.692	82.017	17.6824	0.251	77.7	42.2755
	Concrete 70 mm	Air 5 mm	Wood and hemp fiber panels.2 19 mm	Wood and hemp fiber panels.6 120 mm	Polyurethane foam 1 60 mm	0.171631	0.0182586	0.364298	5.54944	0.106383	189.33	14.5883	76.3933	5.13207	0.274	77.7	50.62
	Concrete 90 mm	Polyethylene foam 8 mm	Wood and hemp fiber panels.2 10 mm	Air 50 mm	Wood and hemp fiber panels.6 100 mm	0.338661	0.0912436	1.25848	5.83617	0.269424	224.564	10.744	81.4962	18.4522	0.258	77.7	25.694
	Concrete 100 mm	Coconut fiber 40 mm	Granules of expanded perlite 20 mm	Soft cellulose fibers panels 80 mm	Wood wool 25 mm	0.251995	0.0962408	1.38994	5.96145	0.381916	239.675	8.13533	83.0874	20.4276	0.265	77.7	69.43
	Concrete 80 mm	Insulating polyurethane foam 50 mm	Polyester Fiber.7 35 mm	Polyurethane foam 1 60 mm	Concrete closed structure, Expanded clay 50 mm	0.173165	0.0376937	3.18731	5.76872	0.217675	239.41	11.1442	79.819	44.1321	0.275	77.7	66.5
	Concrete 80 mm	Wood and hemp fiber panels.2 19 mm	Hemp fibers 50 mm	Wood and hemp fiber panels.6 80 mm	Concrete closed structure, Expanded clay 50 mm	0.239614	0.0545945	3.54427	5.79995	0.227844	251.47	12.5222	80.3542	49.0586	0.279	77.7	39.07
	Concrete 100 mm	Insulating polyurethane foam 80 mm	Polyethylene foam 15 mm	Wood and hemp fiber panels.3 60 mm	OSB (Oriented Strand Board) 15 mm	0.179708	0.0509998	1.98742	5.97443	0.283793	244.525	10.19	82.8553	27.9196	0.27	77.7	60.7137
	Concrete 70 mm	Cork panels expanded 20 mm	Wood and hemp fiber panels.3 140 mm	Polyester Fiber.7 22 mm	Wood and hemp fiber panels.7 20 mm	0.197776	0.0248928	0.902273	5.56906	0.125863	189.94	15.257	76.6315	12.4626	0.272	77.7	45.36
	Concrete 80 mm	Soft cellulose fibers panels 60 mm	Wood and hemp fiber panels.4 20 mm	Wood fiber panels flexible 80 mm	Gypsum based dry 15 mm	0.231205	0.0789358	1.70681	5.76585	0.341411	204.91	9.17245	80.3475	24.4334	0.255	77.7	45.18
	Concrete 100 mm	Wood and hemp fiber panels.7 30 mm	Wood and hemp fiber panels.7 30 mm	Cork panels expanded 50 mm	Concrete closed structure, Expanded clay 50 mm	0.305021	0.112337	3.39203	5.95224	0.368292	279	8.73137	83.2632	48.1386	0.26	77.7	58.75
	Concrete 70 mm	Polyester Fiber.6 140 mm	Polyethylene foam 2 mm	Wood and hemp fiber panels.2 19 mm	Wood and hemp fiber panels.4 40 mm	0.207638	0.0274763	1.35695	5.58204	0.132328	195.636	15.5222	76.7931	18.6165	0.271	77.7	34.4185
	Concrete 80 mm	Wood and hemp fiber panels.13 19 mm	Polyurethane foam 1 50 mm	Wood and hemp fiber panels.6 100 mm	Cork panels expanded 30 mm	0.180634	0.0215617	0.875359	5.81589	0.119367	209.77	14.0677	80.1208	12.1628	0.279	77.7	63.77
	Concrete 50 mm	Wood and hemp fiber panels.10 100 mm	Wood and hemp fiber panels.1 20 mm	Air 50 mm	Concrete closed structure, Expanded clay 50 mm	0.266716	0.126818	3.38681	5.00748	0.475479	174.2	9.1791	70.6014	48.2102	0.27	77.7	31.05
	Concrete 70 mm	Rock wool 100 mm	Wood and hemp fiber panels.13 15 mm	Wood and hemp fiber panels.5 60 mm	Gypsum based dry 12.5 mm	0.226348	0.0695994	2.25356	5.60361	0.307488	192.025	10.1579	78.0058	31.8183	0.2575	77.7	35.56
	Concrete 50 mm	Wood and hemp fiber panels.5 35 mm	Hemp fibers 60 mm	Insulating polyurethane foam 80 mm	Polyester Fiber.9 50 mm	0.129481	0.0599094	0.447409	5.14581	0.46269	127.11	9.04413	71.5799	6.96324	0.275	77.7	53.65
	Concrete 100 mm	Polyurethane foam 2 30 mm	Wood and hemp fiber panels.13 12 mm	Wood and hemp fiber panels.7 100 mm	Wood and hemp fiber panels.2 19 mm	0.218218	0.071479	0.922043	5.95066	0.327557	233.18	9.21427	82.7693	13.6218	0.261	77.7	43.91
	Concrete 60 mm	Polyester Fiber.2 80 mm	Polyester Fiber.4 60 mm	Wood and hemp fiber panels.2 12 mm	Cross-laminated timber panels 60 mm	0.227807	0.0465891	2.93312	5.3303	0.204512	181.26	13.0577	73.6746	40.6491	0.272	77.7	78.46
	Concrete 80 mm	Wood and hemp fiber panels.1 30 mm	Expanded polystyrene foam 100 mm	Wood and hemp fiber panels.13 19 mm	Wood and hemp fiber panels.3 40 mm	0.194095	0.0627574	1.15402	5.81084	0.323334	196.27	10.2577	80.7662	16.6786	0.269	77.7	37.42
	Concrete 70 mm	Wood and hemp fiber panels.7 120 mm	Granules of expanded perlite 7 mm	Wood fiber hardboard 60 mm	Lime and gypsum coat 12.5 mm	0.196096	0.0704907	1.71299	5.62254	0.359471	185.248	10.0667	78.2815	24.3636	0.2695	88.8	51.218
	Concrete 60 mm	Insulating polyurethane foam 40 mm	OSB (Oriented Strand Board) 18 mm	Polyester Fiber.8 60 mm	Insulating polyurethane foam 100 mm	0.125474	0.016295	0.263613	5.28301	0.129868	158.34	12.4216	72.8068	3.80109	0.278	77.7	79.51
	Concrete 80 mm	Polyurethane foam 1 60 mm	Wood and hemp fiber panels.9 80 mm	Wood and hemp fiber panels.13 19 mm	Wood and hemp fiber panels.7 40 mm	0.166856	0.0304261	0.712253	5.78376	0.182349	195.73	12.1814	79.8817	10.1441	0.279	77.7	51.82
	Concrete 100 mm	Air 30 mm	Insulating polyurethane foam 40 mm	Wood and hemp fiber panels.5 60 mm	Polyester Fiber.7 22 mm	0.261414	0.0595634	1.40101	5.94632	0.227851	243.58	10.8291	82.5794	20.0068	0.252	77.7	38.72
	Concrete 70 mm	Polyurethane foam 1 40 mm	Insulating polyurethane foam 90 mm	Wood and hemp fiber panels.2 15 mm	Wood and hemp fiber panels.4 40 mm	0.144145	0.0555602	1.45582	5.64017	0.385447	172.73	9.44038	78.3201	20.7673	0.255	77.7	64.8
	Concrete 50 mm	Wood and hemp fiber panels.5 22 mm	Hemp fibers 100 mm	Rock wool 40 mm	Wood and hemp fiber panels.7 60 mm	0.150339	0.0746971	0.49166	5.1567	0.496858	124.34	8.43087	71.9092	7.78676	0.272	77.7	31.63
	Concrete 60 mm	Air 20 mm	Air 30 mm	Wood and hemp fiber panels.7 100 mm	Wood wool 50 mm	0.267108	0.13054	1.96798	5.34312	0.488717	156.25	8.11611	75.1614	28.8499	0.26	77.7	52.1
	Concrete 100 mm	Kenaf fiber 20 mm	Wood fiber hardboard 60 mm	Wood and hemp fiber panels.3 60 mm	Wood and hemp fiber panels.2 15 mm	0.248618	0.0508726	1.17842	5.92316	0.204621	245.45	12.2667	82.0629	16.6612	0.255	77.7	37.65
	Concrete 60 mm	Air 15 mm	Wood and hemp fiber panels.7 50 mm	Wood and hemp fiber panels.7 80 mm	Wood fiber hardboard 60 mm	0.18902	0.0736557	0.987121	5.36326	0.389671	148.1	9.73302	74.7607	14.5611	0.265	77.7	31.9
	Concrete 70 mm	Polyester Fiber.9 60 mm	Insulating polyurethane foam 80 mm	Wood and hemp fiber panels.11 60 mm	Polyethylene foam 5 mm	0.145491	0.0729699	0.32635	5.65382	0.501544	161.845	7.14834	78.5281	5.42228	0.275	77.7	64.4813
	Concrete 70 mm	Polyethylene foam 12 mm	Wood and hemp fiber panels.4 20 mm	Wood fiber panels flexible 80 mm	Wood and hemp fiber panels.6 DRY 140 80 mm	0.202632	0.0630219	0.94143	5.6184	0.311017	174.856	10.9465	78.0894	13.7052	0.262	77.7	31.571
	Concrete 80 mm	Wood and hemp fiber panels.10 80 mm	Wood and hemp fiber panels.5 35 mm	Wood and hemp fiber panels.7 20 mm	Wood and hemp fiber panels.4 60 mm	0.204685	0.0296533	1.36258	5.76402	0.144872	211.15	14.4875	79.4207	18.7995	0.275	77.7	34.95
	Concrete 100 mm	Wood and hemp fiber panels.13 10 mm	Polyurethane foam 1 70 mm	Wood and hemp fiber panels.10 60 mm	Polyester Fiber.7 24 mm	0.184808	0.0552186	1.26442	5.97977	0.298789	237.9	9.93239	82.9826	18.0849	0.264	77.7	52.79
	Concrete 90 mm	Hydraulic lime coat 15 mm	Wood and hemp fiber panels.3 120 mm	Polyurethane foam 1 20 mm	Wood and hemp fiber panels.2 15 mm	0.235037	0.0430339	0.842573	5.89029	0.183094	242.22	12.5155	81.4967	11.9291	0.26	88.8	41.466
	Concrete 60 mm	Wood and hemp fiber panels.6 60 mm	Wood and hemp fiber panels.2 12 mm	Polyurethane foam 1 90 mm	Concrete closed structure, Expanded clay 50 mm	0.17655	0.0542595	3.20957	5.34861	0.307333	202.4	10.9735	74.2535	44.5861	0.272	77.7	61.07
	Concrete 100 mm	Exfoliated vermiculite 2 mm	Flax fiber 80 mm	Exfoliated vermiculite 2 mm	Hemp fibers 80 mm	0.20134	0.0803532	0.377132	5.97382	0.399092	225.78	7.12535	82.8914	6.16599	0.264	77.7	34.6112
	Concrete 60 mm	Wood and hemp fiber panels.12 80 mm	Wood and hemp fiber panels.7 20 mm	Air 50 mm	Rock wool 50 mm	0.237258	0.102875	0.400434	5.36748	0.433598	146.2	8.07008	75.114	6.76218	0.26	77.7	24.23
	Concrete 80 mm	Wood fiber hardboard 100 mm	Air 30 mm	Air 20 mm	Polyester Fiber.9 50 mm	0.228358	0.0637158	0.545512	5.75378	0.279018	194.5	10.4621	79.9914	8.3569	0.28	77.7	29.1
	Concrete 100 mm	Expanded polystyrene foam 30 mm	Wood and hemp fiber panels.6 60 mm	Wood and hemp fiber panels.5 52 mm	Wood and hemp fiber panels.2 15 mm	0.262301	0.0397651	1.30713	5.91632	0.151601	252.94	13.4396	81.7319	18.2283	0.257	77.7	33.39
	Concrete 80 mm	Hydraulic lime coat 15 mm	Polyurethane foam 2 140 mm	Wood and hemp fiber panels.7 20 mm	Exfoliated vermiculite 2 mm	0.161507	0.0730036	0.350131	5.89318	0.452016	199.32	6.7902	81.6916	5.72619	0.257	88.8	68.9966
	Concrete 50 mm	Wood and hemp fiber panels.6 60 mm	Air 35 mm	Polyester Fiber.2 80 mm	Polyester Fiber.7 52 mm	0.201376	0.0637652	1.42967	5.0474	0.316648	140.84	11.4948	70.1596	20.3239	0.277	77.7	30.96
	Concrete 80 mm	Wood and hemp fiber panels.10 80 mm	Wood and hemp fiber panels.5 35 mm	Wood and hemp fiber panels.5 22 mm	Concrete 40 mm	0.278434	0.0806844	6.12239	5.76733	0.28978	288.19	11.5654	80.3271	84.7853	0.257	77.7	32.21
	Concrete 70 mm	Wood fiber panels flexible 80 mm	Polyester Fiber.7 52 mm	Polyethylene foam 8 mm	Wood and hemp fiber panels.5 60 mm	0.20759	0.0327971	1.35871	5.59542	0.157989	188.464	13.6107	77.1831	18.8616	0.27	77.7	32.834
	Concrete 100 mm	Wood wool 25 mm	Polyester Fiber.1 60 mm	Wood and hemp fiber panels.5 60 mm	Granules of expanded perlite 20 mm	0.256181	0.0537085	0.993249	5.95013	0.209651	249.475	11.4066	82.5346	14.3405	0.265	77.7	48.88
	Concrete 50 mm	Wood and hemp fiber panels.12 40 mm	Air 5 mm	Wood and hemp fiber panels.10 120 mm	Concrete closed structure, Expanded clay 50 mm	0.213555	0.0761714	3.40384	5.02581	0.356683	178.8	11.2174	70.0282	47.4713	0.265	77.7	36.25
	Concrete 90 mm	Insulating polyurethane foam 80 mm	Expanded polystyrene foam 20 mm	Concrete closed structure, Expanded clay 50 mm	OSB (Oriented Strand Board) 22 mm	0.216757	0.0730198	3.55217	5.90691	0.336874	265.88	8.96422	82.1837	49.8488	0.262	77.7	68.8
	Concrete 80 mm	Wood and hemp fiber panels.3 80 mm	Air 25 mm	Polyester Fiber.8 20 mm	Polyester Fiber.8 60 mm	0.231752	0.0495965	0.951201	5.74359	0.214006	204	12.562	79.5229	13.508	0.265	77.7	30.4
	Concrete 90 mm	Insulating polyurethane foam 50 mm	Fiberglass 20 mm	Polyester Fiber.8 60 mm	Concrete closed structure, Expanded clay 50 mm	0.212084	0.0703601	3.52526	5.90181	0.331756	260.04	9.90454	82.1214	49.3182	0.27	77.7	81.3
	Concrete 60 mm	Air 5 mm	Air 5 mm	Hemp fibers 140 mm	Wood and hemp fiber panels.5 60 mm	0.157664	0.0515556	1.45508	5.36891	0.326996	153.52	10.9621	74.4819	20.6241	0.27	77.7	30.35
	Concrete 50 mm	Wood and hemp fiber panels.1 60 mm	Polyester Fiber.1 60 mm	Wood and hemp fiber panels.10 80 mm	Hydraulic lime coat 15 mm	0.178731	0.0628915	1.6676	5.03677	0.351878	147.45	10.9159	70.0517	23.4887	0.265	88.8	33.686
	Concrete 70 mm	Polyester Fiber.9 60 mm	Wood and hemp fiber panels.13 12 mm	Polyester Fiber.8 80 mm	Ready mixed coat 30 mm	0.236526	0.0676572	2.17151	5.58735	0.286045	202.56	11.245	77.6934	30.4962	0.252	88.8	63.13
	Concrete 100 mm	Air 30 mm	Soft cellulose fibers panels 50 mm	Hemp fibers 60 mm	Wood and hemp fiber panels.2 19 mm	0.246563	0.100346	0.826176	5.96569	0.40698	228.65	7.15047	82.972	12.7151	0.259	77.7	32.67
	Concrete 80 mm	Insulating polyurethane foam 20 mm	Wood and hemp fiber panels.6 100 mm	Wood wool 25 mm	Concrete closed structure, Expanded clay 50 mm	0.26826	0.048041	3.75423	5.72616	0.179084	260.345	13.9429	79.0791	51.7052	0.275	77.7	60.86
	Concrete 80 mm	Cork panels expanded 20 mm	Expanded polystyrene foam 40 mm	Kenaf fiber 20 mm	Wood and hemp fiber panels.7 100 mm	0.19743	0.0843557	0.506725	5.80934	0.427269	185.8	7.93156	80.8815	8.09543	0.26	77.7	50.5
	Concrete 80 mm	Insulating polyurethane foam 80 mm	Wood wool 35 mm	Wood and hemp fiber panels.5 60 mm	Fiberglass 20 mm	0.166426	0.0183227	0.801486	5.78858	0.110095	209.195	13.2907	79.76	11.2065	0.275	77.7	103.05
	Concrete 100 mm	Polyurethane foam 2 40 mm	Polyurethane foam 2 50 mm	Polyester Fiber.1 60 mm	Wood and hemp fiber panels.2 15 mm	0.176349	0.0706607	0.738	5.97928	0.400688	228.4	7.33222	82.915	11.1168	0.265	77.7	61.81
	Concrete 60 mm	Wood and hemp fiber panels.1 120 mm	Concrete 10 mm	Flax fiber 80 mm	Polyethylene foam 3 mm	0.186869	0.0256833	0.489113	5.35043	0.13744	175.699	13.1585	73.7845	7.00261	0.273	77.7	36.2727
	Concrete 70 mm	Hydraulic lime coat 15 mm	Polyurethane foam 2 140 mm	Polyester Fiber.8 20 mm	Concrete 30 mm	0.162467	0.078436	4.61804	5.76965	0.482781	245.35	7.58709	80.2297	64.5705	0.275	77.7	71.066
	Concrete 80 mm	Polyester Fiber.9 40 mm	Polyester Fiber.3 20 mm	Wood and hemp fiber panels.6 DRY 140 80 mm	Polyester Fiber.7 52 mm	0.207559	0.0428821	1.39412	5.77204	0.206602	203.64	12.6948	79.8192	19.5139	0.272	77.7	34.56
	Concrete 70 mm	Cork panels expanded 20 mm	Wood and hemp fiber panels.3 140 mm	Polyester Fiber.3 20 mm	OSB (Oriented Strand Board) 25 mm	0.20935	0.0331577	2.15674	5.56874	0.158384	199.65	14.4834	76.7337	29.5942	0.275	77.7	62.1
	Concrete 50 mm	Polyester Fiber.9 140 mm	Wood and hemp fiber panels.13 12 mm	Air 10 mm	Concrete closed structure, Expanded clay 50 mm	0.231084	0.129984	3.48717	5.00049	0.562495	169.76	7.94666	70.4631	49.7368	0.262	77.7	35.21
	Concrete 90 mm	Exfoliated vermiculite 2 mm	Flax fiber 80 mm	Wood and hemp fiber panels.6 DRY 140 40 mm	Polyester Fiber.4 60 mm	0.222986	0.0531309	1.39962	5.88965	0.23827	222.07	11.2899	81.6873	19.8609	0.272	77.7	36.1806
	Concrete 100 mm	Hydraulic lime coat 15 mm	Polyethylene foam 4 mm	Wood and hemp fiber panels.3 120 mm	Wood and hemp fiber panels.10 40 mm	0.233688	0.0363642	0.800105	5.93143	0.15561	264.582	13.3691	81.9263	11.2669	0.279	88.8	34.783
	Concrete 50 mm	Cork panels expanded 60 mm	Polyurethane foam 2 60 mm	Cross-laminated timber panels 60 mm	Cement mortar 30 mm	0.21884	0.0900005	5.75957	5.04191	0.411261	207.5	10.2978	70.5222	80.2495	0.26	88.8	120.171
	Concrete 80 mm	Polyurethane foam 1 60 mm	Wood and hemp fiber panels.4 20 mm	Wood fiber panels flexible 80 mm	Gypsum based dry 15 mm	0.189154	0.0581548	1.72352	5.78184	0.307447	204.67	9.52852	80.3009	24.3731	0.255	77.7	57.78
	Concrete 50 mm	Wood and hemp fiber panels.5 35 mm	Soft cellulose fibers panels 60 mm	Expanded polystyrene foam 80 mm	Polyester Fiber.9 50 mm	0.162965	0.0757432	0.474972	5.13273	0.464783	127.15	8.83794	71.6098	7.57203	0.275	77.7	41.6
	Concrete 100 mm	Soft cellulose fibers panels 100 mm	Wood and hemp fiber panels.5 35 mm	Polyethylene foam 10 mm	Gypsum based dry 18 mm	0.26401	0.0873928	2.42794	5.95772	0.331021	254.48	9.31117	83.0848	34.4898	0.263	77.7	49.4425
	Concrete 70 mm	Wood and hemp fiber panels.5 35 mm	Wood fiber panels flexible 60 mm	Wood and hemp fiber panels.2 10 mm	Expanded polystyrene foam 80 mm	0.1968	0.0701375	0.402737	5.63726	0.35639	171.52	9.45375	78.4754	6.5016	0.255	77.7	34.21
	Concrete 60 mm	Air 15 mm	Polyurethane foam 2 90 mm	Polyester Fiber.2 80 mm	OSB (Oriented Strand Board) 15 mm	0.16313	0.0942008	1.43243	5.37434	0.577458	147.3	6.58638	74.8636	20.9823	0.26	77.7	65.74
	Concrete 50 mm	Wood and hemp fiber panels.5 35 mm	Soft cellulose fibers panels 60 mm	Cross-laminated timber panels 60 mm	Polyester Fiber.9 50 mm	0.235577	0.0324309	0.707822	5.0876	0.137666	152.55	12.0886	70.2994	10.1504	0.255	77.7	80.1
	Concrete 70 mm	Insulating polyurethane foam 80 mm	Wood and hemp fiber panels.3 80 mm	Wood wool 25 mm	Polyethylene foam 2 mm	0.168092	0.0415502	1.62832	5.6186	0.247186	181.771	11.5131	77.77	22.8209	0.257	77.7	65.5985
	Concrete 90 mm	Wood and hemp fiber panels.7 120 mm	Wood and hemp fiber panels.5 22 mm	Air 30 mm	Gypsum based dry 15 mm	0.247832	0.0982393	2.14397	5.89797	0.396395	227.19	8.53379	82.3339	30.7842	0.277	77.7	41.41
	Concrete 80 mm	Polyurethane foam 1 20 mm	Wood and hemp fiber panels.3 80 mm	Polyurethane foam 1 80 mm	Polyethylene foam 2 mm	0.157953	0.0287828	0.314013	5.73369	0.182224	194.866	11.6821	79.2015	4.67781	0.262	77.7	63.0185
	Concrete 80 mm	Wood and hemp fiber panels.10 80 mm	Wood and hemp fiber panels.1 20 mm	Air 50 mm	Concrete 40 mm	0.32291	0.136959	5.74273	5.77353	0.42414	276	8.64776	81.1586	80.7573	0.27	77.7	27.4
	Concrete 80 mm	Air 5 mm	Wood and hemp fiber panels.1 60 mm	Hemp fibers 50 mm	Concrete 70 mm	0.279724	0.0998989	8.65504	5.76265	0.357133	341.5	9.95198	80.6155	120.218	0.265	77.7	32.95
	Concrete 80 mm	Polyester Fiber.1 40 mm	Polyester Fiber.8 60 mm	Wood and hemp fiber panels.5 35 mm	Rock wool 60 mm	0.191635	0.0308385	0.500697	5.75364	0.160923	198.65	12.3063	79.4662	7.26626	0.275	77.7	31.98
	Concrete 100 mm	Hydraulic lime coat 15 mm	Wood and hemp fiber panels.3 120 mm	Wood and hemp fiber panels.2 19 mm	Wood and hemp fiber panels.2 19 mm	0.255986	0.042936	1.25294	5.93235	0.167728	268.79	13.4268	81.9994	17.4726	0.273	88.8	34.226
	Concrete 80 mm	Polyethylene foam 12 mm	Air 40 mm	Polyethylene foam 8 mm	Wood fiber hardboard 120 mm	0.258032	0.0757632	0.95435	5.74606	0.29362	195.86	10.5122	80.0467	14.0963	0.26	77.7	26.685
	Concrete 100 mm	Wood and hemp fiber panels.1 20 mm	Polyurethane foam 1 20 mm	Wood and hemp fiber panels.1 30 mm	Wood fiber panels flexible 100 mm	0.200931	0.0555269	0.516719	5.94974	0.276349	233.67	10.0315	82.5756	7.85316	0.27	77.7	41.53
	Concrete 100 mm	Insulating polyurethane foam 80 mm	Polyethylene foam 15 mm	Wood and hemp fiber panels.1 60 mm	OSB (Oriented Strand Board) 18 mm	0.175514	0.0516659	2.06754	5.97521	0.29437	244.675	10.0878	82.8743	29.0254	0.273	77.7	63.0637
	Concrete 90 mm	Polyester Fiber.8 80 mm	Ready mixed coat 30 mm	Concrete closed structure, Expanded clay 50 mm	Wood wool 25 mm	0.338317	0.0569411	2.43062	5.8599	0.168307	300.425	12.9522	81.1718	33.9766	0.275	88.8	84.22
	Concrete 80 mm	Granules of expanded perlite 15 mm	Hemp fibers 120 mm	Polyester Fiber.7 24 mm	Wood and hemp fiber panels.4 20 mm	0.182885	0.0674304	1.40382	5.8028	0.368703	193.727	9.61094	80.7175	20.1932	0.259	77.7	30.58
	Concrete 70 mm	Gypsum based dry 18 mm	Granules of expanded perlite 7 mm	Wood and hemp fiber panels.7 60 mm	Flax fiber 120 mm	0.199893	0.0920622	0.333109	5.8071	0.460557	181.947	7.0378	80.7596	5.6544	0.275	77.7	50.718
	Concrete 80 mm	Wood and hemp fiber panels.7 20 mm	Polyester Fiber.8 60 mm	Wood and hemp fiber panels.10 80 mm	Wood and hemp fiber panels.7 20 mm	0.20116	0.0454515	0.66113	5.74494	0.225947	196.4	11.9905	79.5423	9.5905	0.26	77.7	33
	Concrete 70 mm	Polyester Fiber.6 140 mm	Polyethylene foam 2 mm	Wood and hemp fiber panels.2 19 mm	Wood and hemp fiber panels.5 22 mm	0.22517	0.0391905	1.3284	5.58188	0.174048	190.976	14.0637	77.0025	18.3939	0.253	77.7	32.0785
	Concrete 60 mm	Cork panels expanded 60 mm	Polyethylene foam 4 mm	Wood and hemp fiber panels.3 120 mm	Ready mixed coat 30 mm	0.202444	0.0365833	2.20771	5.34534	0.180708	192.132	14.1403	73.6862	30.3696	0.274	88.8	93.467
	Concrete 50 mm	Air 20 mm	Hemp fibers 50 mm	Polyester Fiber.8 40 mm	Concrete 100 mm	0.324104	0.160917	10.6378	4.934	0.496499	338.3	8.35047	70.017	148.478	0.26	77.7	30.35
	Concrete 60 mm	Polyester Fiber.5 80 mm	Polyester Fiber.4 60 mm	Wood and hemp fiber panels.2 12 mm	Cross-laminated timber panels 60 mm	0.255977	0.0344189	2.93157	5.33815	0.134461	197.26	16.0645	73.3566	40.182	0.272	77.7	78.46
	Concrete 80 mm	Polyethylene foam 5 mm	Polyurethane foam 1 40 mm	Wood and hemp fiber panels.2 8 mm	Wood fiber panels flexible 120 mm	0.188207	0.0718268	0.516724	5.78724	0.381637	185.385	8.58811	80.5055	8.0874	0.253	77.7	42.8212
	Concrete 100 mm	Wood and hemp fiber panels.7 100 mm	Wood and hemp fiber panels.2 10 mm	Polyester Fiber.1 40 mm	Exfoliated vermiculite 2 mm	0.237192	0.0844858	0.514629	5.95999	0.356191	228.67	8.2213	82.947	8.18679	0.252	77.7	31.8306
	Concrete 60 mm	Sheep wool 100 mm	Polyethylene foam 4 mm	Air 20 mm	Insulating polyurethane foam 70 mm	0.162108	0.0993044	0.242395	5.37668	0.612583	136.442	5.31704	74.5983	4.1297	0.254	77.7	49.077
	Concrete 90 mm	Polyester Fiber.1 60 mm	Kenaf fiber 40 mm	Expanded polystyrene foam 50 mm	Polyester Fiber.8 40 mm	0.18476	0.0698255	0.901429	5.90811	0.377926	209.95	8.81328	82.1443	13.3476	0.28	77.7	48.13
	Concrete 50 mm	Wood and hemp fiber panels.5 22 mm	Hemp fibers 100 mm	Rock wool 40 mm	Insulating polyurethane foam 40 mm	0.146804	0.0757454	0.286833	5.15845	0.515964	122.78	7.75395	71.8897	4.90309	0.252	77.7	39.89
	Concrete 60 mm	Polyester Fiber.7 24 mm	Air 30 mm	Wood and hemp fiber panels.7 100 mm	Wood wool 50 mm	0.243279	0.104427	1.97798	5.44902	0.429247	162.73	9.38725	76.3626	28.596	0.264	77.7	55.22
	Concrete 80 mm	Air 5 mm	Polyurethane foam 2 50 mm	Wood and hemp fiber panels.6 DRY 140 40 mm	Polyurethane foam 1 80 mm	0.152441	0.0452389	0.316462	5.7796	0.296764	186.23	9.33925	80.0892	4.96975	0.255	77.7	67.89
	Concrete 100 mm	Air 30 mm	Polyurethane foam 2 110 mm	Air 10 mm	Wood and hemp fiber panels.2 19 mm	0.195218	0.0810437	0.76333	5.97692	0.415145	228.22	6.7814	82.8659	11.586	0.269	77.7	59.25
	Concrete 70 mm	Kenaf fiber 60 mm	Wood and hemp fiber panels.2 10 mm	Insulating polyurethane foam 80 mm	Concrete closed structure, Expanded clay 50 mm	0.178865	0.0797608	3.20904	5.62759	0.445928	212.18	8.51036	78.4248	45.1802	0.27	77.7	71.5
	Concrete 80 mm	Polyethylene foam 25 mm	Wood and hemp fiber panels.1 60 mm	Hemp fibers 50 mm	Rock wool 60 mm	0.179679	0.0522846	0.348721	5.7478	0.290989	190.725	10.0371	79.7569	5.51264	0.275	77.7	31.2362
	Concrete 50 mm	Wood and hemp fiber panels.7 50 mm	Rock wool 50 mm	Concrete 100 mm	intonaco di calce e gesso 15 mm	0.339168	0.155232	9.7259	4.95303	0.457686	355.5	7.83987	70.1256	135.726	0.265	88.8	48.25
	Concrete 70 mm	Polyester Fiber.1 60 mm	Air 45 mm	Wood and hemp fiber panels.9 60 mm	Polyester Fiber.8 40 mm	0.220282	0.0742043	0.971292	5.60116	0.336861	170.6	9.75709	78.0418	14.3586	0.275	77.7	29.2
	Concrete 50 mm	Cork panels expanded 30 mm	Insulating polyurethane foam 90 mm	Air 15 mm	Wood and hemp fiber panels.3 80 mm	0.144254	0.049839	1.13759	5.07113	0.345495	132.04	10.415	70.383	16.2867	0.265	77.7	65.46
	Concrete 50 mm	OSB (Oriented Strand Board) 22 mm	Hemp fibers 80 mm	Polyester Fiber.8 60 mm	Polyester Fiber.9 50 mm	0.169777	0.0460212	0.611191	5.34073	0.271069	139.44	10.9805	74.0285	9.00432	0.262	77.7	47.45
	Concrete 70 mm	Polyester Fiber.1 40 mm	Perforated brick 8*12*24 80 mm	Polyurethane foam 2 50 mm	OSB (Oriented Strand Board) 18 mm	0.262769	0.0289371	1.5143	5.49049	0.110123	269.05	11.491	75.8579	21.0369	0.258	77.7	56.29
	Concrete 80 mm	OSB (Oriented Strand Board) 25 mm	Granules of expanded perlite 15 mm	Wood and hemp fiber panels.11 120 mm	Polyester Fiber.7 24 mm	0.235652	0.0990251	1.03464	5.87678	0.420217	203.717	7.66867	81.8861	15.588	0.264	77.7	74.05
	Concrete 60 mm	OSB (Oriented Strand Board) 25 mm	Wood and hemp fiber panels.5 35 mm	Wood and hemp fiber panels.10 80 mm	Polyurethane foam 1 70 mm	0.161128	0.0365357	0.321505	5.50011	0.226749	169.02	12.0778	76.0587	4.85246	0.27	77.7	70.32
	Concrete 60 mm	OSB (Oriented Strand Board) 25 mm	Wood and hemp fiber panels.1 60 mm	Insulating polyurethane foam 70 mm	Concrete closed structure, Expanded clay 50 mm	0.194779	0.0692206	3.19329	5.54821	0.35538	210.37	10.2067	77.2424	44.6274	0.265	77.7	69.56
	Concrete 60 mm	Air 15 mm	Hemp fibers 40 mm	Wood fiber panels flexible 140 mm	Wood and hemp fiber panels.13 19 mm	0.177939	0.0832462	0.991324	5.36348	0.467835	144.82	8.4265	74.8572	14.7648	0.274	77.7	31.66
	Concrete 50 mm	Wood and hemp fiber panels.6 60 mm	Air 35 mm	Polyester Fiber.2 80 mm	Wood wool 50 mm	0.221852	0.0804132	1.96232	5.0492	0.362463	146.05	10.7009	70.4772	27.9021	0.275	77.7	56.1
	Concrete 50 mm	OSB (Oriented Strand Board) 22 mm	Hemp fibers 80 mm	Polyester Fiber.8 60 mm	Flax fiber 60 mm	0.164628	0.0434661	0.499688	5.34037	0.264026	138.74	10.8432	73.9983	7.45852	0.272	77.7	49.97
	Concrete 90 mm	Polyethylene foam 2 mm	Wood and hemp fiber panels.7 140 mm	intonaco di calce e gesso 15 mm	OSB (Oriented Strand Board) 25 mm	0.240182	0.0895578	2.97944	5.89924	0.372874	242.316	9.21128	82.314	42.148	0.272	88.8	68.4685
	Concrete 80 mm	Kenaf fiber 50 mm	Polyethylene foam 3 mm	Polyester Fiber.6 120 mm	Wood and hemp fiber panels.1 20 mm	0.20274	0.0321725	0.993609	5.75522	0.158688	204.599	13.5237	79.4061	13.8638	0.273	77.7	48.2728
	Concrete 80 mm	Soft cellulose fibers panels 60 mm	Wood and hemp fiber panels.2 12 mm	Wood fiber panels flexible 80 mm	Polyester Fiber.1 30 mm	0.202226	0.0738661	0.452496	5.77817	0.365265	186.02	8.79127	80.4228	7.2245	0.262	77.7	35.89
	Concrete 70 mm	Polyester Fiber.1 50 mm	Polyethylene foam 3 mm	Wood and hemp fiber panels.7 60 mm	Insulating polyurethane foam 70 mm	0.15909	0.0733718	0.278923	5.63122	0.461195	161.119	7.47865	78.2746	4.71825	0.253	77.7	48.4327
	Concrete 60 mm	Polyester Fiber.6 140 mm	Wood and hemp fiber panels.13 15 mm	Air 10 mm	Concrete closed structure, Expanded clay 50 mm	0.248423	0.0571098	3.48946	5.34447	0.22989	212.05	13.4085	73.9254	48.1282	0.275	68.82	36.8
	Concrete 80 mm	Polyethylene foam 2 mm	Wood and hemp fiber panels.6 DRY 140 120 mm	Polyethylene foam 30 mm	Cement mortar 30 mm	0.260904	0.0802377	3.9064	5.75707	0.307537	253.856	10.6789	80.2536	54.41	0.262	88.8	29.8374
	Concrete 60 mm	Cork panels expanded 60 mm	Polyethylene foam 4 mm	Wood and hemp fiber panels.3 120 mm	Cement mortar 30 mm	0.210669	0.0433051	4.21673	5.34541	0.20556	222.132	13.4884	73.812	57.9806	0.274	88.8	60.7584
	Concrete 100 mm	Polyurethane foam 2 60 mm	Wood and hemp fiber panels.1 20 mm	Polyurethane foam 2 50 mm	OSB (Oriented Strand Board) 22 mm	0.19445	0.0660292	1.86953	5.96738	0.339569	241.35	8.77842	82.8937	26.5526	0.252	77.7	78.51
	Concrete 90 mm	Air 5 mm	Air 5 mm	Polyester Fiber.9 160 mm	Polyethylene foam 8 mm	0.207422	0.0807816	0.498637	5.89877	0.389455	206.264	8.19238	82.0817	7.94518	0.268	77.7	32.194
	Concrete 70 mm	Cork panels expanded 10 mm	Wood and hemp fiber panels.3 120 mm	Wood and hemp fiber panels.5 60 mm	Granules of expanded perlite 15 mm	0.203436	0.0231082	1.04462	5.57015	0.11359	195.588	15.9123	76.5898	14.3622	0.275	77.7	44.11
	Concrete 50 mm	Air 20 mm	Cork panels expanded 60 mm	Polyester Fiber.8 40 mm	Concrete 100 mm	0.333588	0.147614	10.6083	4.97275	0.442505	343.6	9.63463	70.3981	147.859	0.27	77.7	58.6
	Concrete 70 mm	Rock wool 100 mm	Air 25 mm	Wood and hemp fiber panels.11 40 mm	OSB (Oriented Strand Board) 25 mm	0.235409	0.13073	2.03239	5.61854	0.555332	175.45	6.04053	78.3067	29.6518	0.26	77.7	49.29
	Concrete 50 mm	OSB (Oriented Strand Board) 22 mm	Hemp fibers 80 mm	Polyester Fiber.8 60 mm	Wood and hemp fiber panels.7 60 mm	0.162516	0.0404757	0.57848	5.34025	0.249057	139.94	11.3328	73.9299	8.46186	0.272	77.7	48.75
	Concrete 90 mm	Wood fiber hardboard 100 mm	Polyethylene foam 2 mm	Polyester Fiber.1 60 mm	OSB (Oriented Strand Board) 18 mm	0.21576	0.051859	1.62545	5.85717	0.240356	227.566	11.3906	81.2224	22.7277	0.27	77.7	45.8485
	Concrete 60 mm	Wood and hemp fiber panels.1 20 mm	Polyester Fiber.8 100 mm	Granules of expanded perlite 5 mm	Wood fiber hardboard 80 mm	0.183646	0.0304686	0.952478	5.34839	0.165909	164.463	14.3327	73.6828	13.1867	0.265	77.7	33.87
	Concrete 100 mm	Wood and hemp fiber panels.6 DRY 140 40 mm	Polyester Fiber.7 35 mm	Wood and hemp fiber panels.5 60 mm	Granules of expanded perlite 20 mm	0.27555	0.0421402	0.958151	5.90811	0.152931	253.1	13.2339	81.667	13.5656	0.255	77.7	32.23
	Concrete 60 mm	Wood and hemp fiber panels.7 60 mm	Polyurethane foam 1 60 mm	Hemp fibers 60 mm	Wood and hemp fiber panels.2 15 mm	0.151575	0.0799954	0.779119	5.40069	0.52776	142.89	7.61417	75.2389	11.8136	0.255	77.7	49.65
	Concrete 80 mm	Wood and hemp fiber panels.3 40 mm	Wood and hemp fiber panels.4 20 mm	Polyester Fiber.7 52 mm	Wood and hemp fiber panels.6 DRY 140 80 mm	0.21638	0.0263877	0.889144	5.72921	0.121951	214.14	14.8829	78.8934	12.2584	0.272	77.7	34.56
	Concrete 100 mm	Wood and hemp fiber panels.7 80 mm	Wood and hemp fiber panels.5 35 mm	Granules of expanded perlite 7 mm	Concrete closed structure, Expanded clay 50 mm	0.296409	0.0931077	3.54226	5.95006	0.314119	284.097	9.99667	83.0947	49.8322	0.272	77.7	37.338
	Concrete 100 mm	Polyurethane foam 2 120 mm	Wood wool 25 mm	Air 15 mm	Wood and hemp fiber panels.2 15 mm	0.178723	0.0589863	1.36353	5.97757	0.330044	237.275	9.08202	82.9674	19.5532	0.275	77.7	80.16
	Concrete 90 mm	Wood and hemp fiber panels.9 100 mm	Polyester Fiber.8 60 mm	Wood and hemp fiber panels.2 10 mm	Concrete 10 mm	0.226465	0.0476285	2.26541	5.86141	0.210313	245.9	12.6881	81.1241	31.3011	0.27	77.7	34.1
	Concrete 80 mm	Wood and hemp fiber panels.7 30 mm	Polyurethane foam 1 20 mm	Wood and hemp fiber panels.2 8 mm	Wood fiber panels flexible 120 mm	0.193601	0.0742511	0.513656	5.79021	0.383527	186	8.66178	80.5827	8.08	0.258	77.7	39.89
	Concrete 70 mm	Polyethylene foam 4 mm	Wood and hemp fiber panels.6 120 mm	Wood and hemp fiber panels.1 60 mm	Gypsum based dry 18 mm	0.222289	0.030691	2.2548	5.55557	0.138068	213.232	15.0306	76.4887	30.8594	0.272	77.7	47.497
	Concrete 80 mm	Polyester Fiber.8 20 mm	Polyester Fiber.3 20 mm	Wood and hemp fiber panels.6 DRY 140 80 mm	Polyester Fiber.7 52 mm	0.233749	0.0533254	1.39511	5.77301	0.228131	204.84	12.3139	79.9913	19.6674	0.252	77.7	31.96
	Concrete 60 mm	Wood and hemp fiber panels.12 140 mm	Polyethylene foam 12 mm	Wood fiber hardboard 20 mm	Polyester Fiber.8 20 mm	0.20424	0.0494054	0.927065	5.35033	0.241899	158.396	12.3024	74.0885	13.195	0.252	77.7	31.491
	Concrete 100 mm	Hemp fibers 50 mm	Kenaf fiber 20 mm	Wood and hemp fiber panels.4 60 mm	Polyester Fiber.7 22 mm	0.242854	0.0513624	1.39624	5.95094	0.211495	244.74	11.4675	82.5062	19.7818	0.252	77.7	37.91
	Concrete 70 mm	Wood and hemp fiber panels.7 30 mm	Wood and hemp fiber panels.8 100 mm	Wood and hemp fiber panels.4 20 mm	Wood and hemp fiber panels.5 52 mm	0.192156	0.0348556	1.39157	5.59559	0.181392	174.84	13.8271	77.1795	19.3015	0.272	77.7	34.66
	Concrete 70 mm	Wood and hemp fiber panels.11 80 mm	Polyester Fiber.7 35 mm	Wood and hemp fiber panels.5 60 mm	Ready mixed coat 30 mm	0.226996	0.0438495	2.31025	5.58661	0.193173	212.05	12.7653	77.2449	32.0331	0.275	88.8	82.2
	Concrete 100 mm	Insulating polyurethane foam 50 mm	Polyurethane foam 2 100 mm	Granules of expanded perlite 10 mm	Wood and hemp fiber panels.2 19 mm	0.145603	0.056178	0.832406	5.98335	0.385831	230.595	7.91271	82.9037	12.2148	0.279	77.7	74.55
	Concrete 100 mm	Polyethylene foam 8 mm	Wood and hemp fiber panels.6 120 mm	Polyester Fiber.7 22 mm	Wood and hemp fiber panels.2 15 mm	0.264825	0.0369456	1.29864	5.89107	0.13951	258.454	14.3932	81.2618	17.9666	0.265	77.7	33.004
	Concrete 60 mm	Cork panels expanded 10 mm	Wood and hemp fiber panels.3 120 mm	Wood and hemp fiber panels.5 60 mm	intonaco di calce e gesso 15 mm	0.217502	0.0341483	2.35155	5.32443	0.157002	193.2	14.9252	73.3001	32.2256	0.265	88.8	60.62
	Concrete 100 mm	Insulating polyurethane foam 50 mm	Hemp fibers 60 mm	Polyester Fiber.1 60 mm	Exfoliated vermiculite 2 mm	0.163785	0.0610199	0.383259	5.97781	0.37256	226.05	7.86731	82.8756	6.08081	0.272	77.7	47.4306
	Concrete 60 mm	Hemp fibers 80 mm	Wood fiber hardboard 80 mm	Wood and hemp fiber panels.1 40 mm	Wood and hemp fiber panels.2 15 mm	0.159693	0.0301481	1.10428	5.35213	0.188788	157.69	13.0762	73.8396	15.3724	0.275	77.7	34.65
	Concrete 70 mm	Polyethylene foam 10 mm	Polyurethane foam 2 140 mm	intonaco di calce e gesso 15 mm	intonaco di calce e gesso 15 mm	0.171007	0.092407	2.66503	5.64089	0.540371	201.23	6.44634	78.4085	37.9103	0.25	88.8	103.362
	Concrete 70 mm	Polyethylene foam 10 mm	Wood fiber hardboard 20 mm	Wood and hemp fiber panels.7 60 mm	Wood and hemp fiber panels.10 100 mm	0.191765	0.0604581	0.784936	5.62132	0.315272	171.53	10.6566	78.1094	11.5553	0.26	77.7	32.5425
	Concrete 70 mm	Polyurethane foam 1 20 mm	Polyurethane foam 2 140 mm	Wood and hemp fiber panels.13 15 mm	OSB (Oriented Strand Board) 15 mm	0.147939	0.0756699	1.80128	5.64143	0.511494	172.82	7.38154	78.4314	25.8081	0.26	77.7	88.31
	Concrete 60 mm	Expanded polystyrene foam 50 mm	Wood and hemp fiber panels.4 60 mm	OSB (Oriented Strand Board) 22 mm	Wood and hemp fiber panels.6 80 mm	0.20683	0.0187956	1.21821	5.29982	0.0908746	183.15	15.4205	72.8815	16.7361	0.272	77.7	50.78
	Concrete 80 mm	Wood and hemp fiber panels.2 19 mm	Wood fiber hardboard 140 mm	Wood and hemp fiber panels.2 12 mm	Polyester Fiber.8 20 mm	0.201357	0.0321591	1.02021	5.75975	0.159712	208.73	14.3071	79.4012	14.1323	0.271	77.7	34.43
	Concrete 100 mm	Polyester Fiber.9 40 mm	Polyester Fiber.3 20 mm	Wood and hemp fiber panels.9 80 mm	Hydraulic lime coat 15 mm	0.264948	0.0848503	1.7767	5.95092	0.320253	250.85	9.36414	82.9612	25.489	0.255	88.8	31.886
	Concrete 90 mm	Polyurethane foam 2 70 mm	Polyethylene foam 25 mm	Wood and hemp fiber panels.5 60 mm	Cork panels expanded 30 mm	0.182598	0.0317795	0.922996	5.89995	0.174041	221.075	11.9025	81.5218	13.0652	0.275	77.7	67.9562
	Concrete 60 mm	Soft cellulose fibers panels 40 mm	Kenaf fiber 40 mm	Wood and hemp fiber panels.6 80 mm	Wood and hemp fiber panels.1 40 mm	0.199125	0.0357935	0.961548	5.33274	0.179754	161.2	12.6799	73.6599	13.5477	0.26	77.7	46.7
	Concrete 50 mm	Concrete 70 mm	Wood fiber panels flexible 40 mm	Rock wool 40 mm	Wood and hemp fiber panels.7 60 mm	0.252875	0.0876292	0.446908	6.00603	0.346531	270.58	7.20588	83.3595	7.22126	0.26	77.7	30.06
	Concrete 60 mm	Expanded polystyrene foam 100 mm	Expanded polystyrene foam 80 mm	Air 5 mm	Gypsum based dry 15 mm	0.176775	0.101187	1.58782	5.37892	0.572404	155.55	6.56672	74.9884	23.2193	0.26	77.7	48.6
	Concrete 70 mm	Kenaf fiber 50 mm	Polyester Fiber.8 20 mm	Polyester Fiber.8 80 mm	Insulating polyurethane foam 40 mm	0.172497	0.0326261	0.42187	5.58376	0.18914	173.94	11.9478	77.1594	6.21771	0.26	77.7	57.71
	Concrete 70 mm	Soft cellulose fibers panels 50 mm	Polyethylene foam 3 mm	Polyester Fiber.6 120 mm	Wood and hemp fiber panels.5 35 mm	0.194447	0.0282778	1.3453	5.57944	0.145426	188.349	14.4818	76.851	18.5503	0.278	77.7	38.4228
	Concrete 70 mm	Wood and hemp fiber panels.7 20 mm	Air 15 mm	Polyester Fiber.9 120 mm	Insulating polyurethane foam 40 mm	0.173603	0.0747557	0.336846	5.6284	0.430612	162.44	8.07774	78.328	5.58016	0.265	77.7	42.66
	Concrete 60 mm	Expanded polystyrene foam 40 mm	Wood and hemp fiber panels.10 60 mm	Wood and hemp fiber panels.2 19 mm	Wood and hemp fiber panels.6 80 mm	0.194591	0.0358646	1.26105	5.32845	0.184307	163.57	13.2736	73.5407	17.5806	0.259	77.7	34.37
	Concrete 60 mm	Air 5 mm	Wood and hemp fiber panels.13 10 mm	Polyurethane foam 1 120 mm	Wood and hemp fiber panels.6 60 mm	0.14786	0.0561236	1.35998	5.42987	0.379571	153.02	9.8507	75.4344	19.4462	0.255	77.7	63.04
	Concrete 60 mm	Air 5 mm	Wood and hemp fiber panels.1 60 mm	Wood and hemp fiber panels.7 80 mm	Wood wool 50 mm	0.218119	0.0734097	1.97311	5.35074	0.336558	164.85	11.189	74.5006	27.9095	0.255	77.7	57.3
	Concrete 60 mm	Hemp fibers 80 mm	Air 15 mm	Insulating polyurethane foam 70 mm	Expanded polystyrene foam 40 mm	0.138551	0.0752235	0.307525	5.39334	0.542929	138.96	6.96307	74.9888	5.16777	0.265	77.7	49.11
	Concrete 80 mm	Wood and hemp fiber panels.10 80 mm	Wood and hemp fiber panels.2 15 mm	Polyester Fiber.1 30 mm	Wood and hemp fiber panels.4 60 mm	0.209385	0.0436269	1.39464	5.76706	0.208358	205.05	12.9959	79.7307	19.4813	0.265	77.7	33.65
	Concrete 70 mm	Soft cellulose fibers panels 140 mm	Concrete 10 mm	Wood and hemp fiber panels.2 10 mm	Concrete 30 mm	0.247896	0.117884	5.44153	5.62171	0.475538	249.9	8.27832	78.8107	76.4186	0.26	77.7	37.95
	Concrete 70 mm	Flax fiber 40 mm	Wood and hemp fiber panels.4 60 mm	Polyester Fiber.7 35 mm	Insulating polyurethane foam 60 mm	0.17242	0.0207077	0.348652	5.54435	0.1201	182.71	13.0599	76.4257	5.02548	0.265	77.7	48.38
	Concrete 80 mm	Wood and hemp fiber panels.7 20 mm	Polyethylene foam 4 mm	Wood and hemp fiber panels.3 120 mm	Wood and hemp fiber panels.7 30 mm	0.223505	0.0409638	0.719372	5.73412	0.183279	201.432	12.7132	79.2788	10.3153	0.254	77.7	31.997
	Concrete 60 mm	Wood and hemp fiber panels.2 8 mm	Air 20 mm	Wood and hemp fiber panels.6 120 mm	Wood and hemp fiber panels.1 60 mm	0.214913	0.0294797	0.932885	5.32253	0.137171	172.24	14.7634	73.283	12.8818	0.268	77.7	31.64
	Concrete 70 mm	Hemp fibers 100 mm	Wood and hemp fiber panels.10 40 mm	Air 5 mm	Concrete closed structure, Expanded clay 50 mm	0.204492	0.0929548	3.41536	5.62782	0.454566	212.2	8.79628	78.6292	48.1914	0.265	77.7	34.8
	Concrete 70 mm	Cork panels expanded 20 mm	Wood and hemp fiber panels.3 140 mm	Polyester Fiber.7 22 mm	Wood and hemp fiber panels.2 15 mm	0.206509	0.0291219	1.29417	5.56899	0.14102	192.39	15.0631	76.6594	17.7974	0.267	77.7	44.71
	Concrete 60 mm	Insulating polyurethane foam 80 mm	Polyethylene foam 15 mm	Cork panels expanded 100 mm	OSB (Oriented Strand Board) 22 mm	0.147113	0.0477053	2.13914	5.36258	0.324277	161.675	10.6901	74.3609	29.895	0.277	77.7	112.614
	Concrete 50 mm	Wood and hemp fiber panels.9 100 mm	Kenaf fiber 30 mm	Air 5 mm	Concrete 80 mm	0.280418	0.112434	9.42554	5.01151	0.400949	301.5	10.3351	70.4036	130.945	0.265	77.7	40.75
	Concrete 100 mm	Polyethylene foam 2 mm	Insulating polyurethane foam 80 mm	Wood and hemp fiber panels.3 60 mm	OSB (Oriented Strand Board) 22 mm	0.186999	0.0524843	2.34571	5.97304	0.280666	248.646	10.3715	82.8568	32.8486	0.264	77.7	65.2485
	Concrete 90 mm	Polyethylene foam 8 mm	Polyester Fiber.8 20 mm	Air 50 mm	Wood and hemp fiber panels.6 100 mm	0.307003	0.0739128	1.26407	5.84445	0.240756	225.464	11.363	81.3376	18.2366	0.268	77.7	26.994
	Concrete 70 mm	Granules of expanded perlite 10 mm	Wood and hemp fiber panels.8 140 mm	Polyester Fiber.3 20 mm	Gypsum based dry 12.5 mm	0.209652	0.065912	1.54474	5.5973	0.314387	185.1	10.6023	77.8548	21.8825	0.2525	77.7	39.9
	Concrete 80 mm	Wood and hemp fiber panels.3 40 mm	Insulating polyurethane foam 20 mm	Polyurethane foam 1 30 mm	Wood and hemp fiber panels.10 100 mm	0.166874	0.0443993	0.797569	5.79891	0.266065	196.4	11.5326	80.3071	11.4545	0.27	77.7	52.63
	Concrete 90 mm	Wood and hemp fiber panels.7 100 mm	Wood and hemp fiber panels.2 10 mm	Polyester Fiber.4 60 mm	Exfoliated vermiculite 2 mm	0.229944	0.0574681	1.36759	5.89068	0.249922	221.37	11.1822	81.7656	19.4917	0.262	77.7	33.2306
	Concrete 100 mm	Insulating polyurethane foam 80 mm	Expanded polystyrene foam 20 mm	Concrete closed structure, Expanded clay 50 mm	OSB (Oriented Strand Board) 18 mm	0.217927	0.0713727	3.56527	5.97267	0.327507	285.28	8.87853	83.0448	50.0048	0.268	77.7	66.85
	Concrete 60 mm	Insulating polyurethane foam 40 mm	Wood and hemp fiber panels.6 80 mm	Wood and hemp fiber panels.7 40 mm	Polyester Fiber.4 40 mm	0.179528	0.0259429	1.29823	5.3045	0.144506	165.24	13.727	73.0981	17.941	0.26	77.7	44.06
	Concrete 100 mm	Insulating polyurethane foam 80 mm	Polyethylene foam 15 mm	Wood and hemp fiber panels.3 60 mm	Polyester Fiber.8 20 mm	0.167728	0.0379102	1.04896	5.97373	0.226022	237.975	11.0241	82.6569	14.8878	0.275	77.7	51.5637
	Concrete 90 mm	Wood and hemp fiber panels.6 DRY 140 100 mm	Kenaf fiber 30 mm	Wood and hemp fiber panels.2 12 mm	Concrete 40 mm	0.269825	0.0809088	5.86791	5.86524	0.299856	304.26	10.7785	81.7538	81.4056	0.272	77.7	42.31
	Concrete 90 mm	Polyurethane foam 2 40 mm	Wood and hemp fiber panels.9 80 mm	Wood and hemp fiber panels.11 40 mm	Wood and hemp fiber panels.5 22 mm	0.193352	0.0435967	1.05499	5.87983	0.225478	217.74	11.3441	81.4244	14.9333	0.272	77.7	55.71
	Concrete 60 mm	Insulating polyurethane foam 80 mm	Soft cellulose fibers panels 50 mm	Polyester Fiber.1 60 mm	Wood and hemp fiber panels.2 10 mm	0.146172	0.0761134	0.65841	5.37444	0.52071	140.98	7.30619	74.7972	10.0894	0.26	77.7	54
	Concrete 70 mm	Wood and hemp fiber panels.13 19 mm	Wood fiber panels flexible 80 mm	Wood and hemp fiber panels.5 22 mm	Polyester Fiber.8 60 mm	0.218083	0.0586251	0.969498	5.66002	0.26882	177.87	10.9984	78.6009	14.0536	0.251	77.7	30.81
	Concrete 100 mm	Coconut fiber 40 mm	Insulating polyurethane foam 60 mm	Wood and hemp fiber panels.1 20 mm	Wood and hemp fiber panels.4 40 mm	0.195505	0.060033	1.41389	5.97251	0.307066	240.96	9.87519	82.9474	20.2225	0.26	77.7	62.91
	Concrete 50 mm	Wood and hemp fiber panels.9 60 mm	Polyester Fiber.1 40 mm	Wood and hemp fiber panels.7 80 mm	Wood and hemp fiber panels.6 DRY 140 40 mm	0.170784	0.0670449	0.878481	5.04309	0.392571	129.2	10.304	70.2384	12.9083	0.27	77.7	34.6
	Concrete 50 mm	Wood and hemp fiber panels.2 10 mm	Polyester Fiber.9 60 mm	Wood and hemp fiber panels.10 60 mm	Polyester Fiber.9 80 mm	0.175006	0.0627561	0.53555	5.05405	0.358595	125.9	9.78025	70.3526	8.22125	0.26	77.7	33.3
	Concrete 100 mm	Wood and hemp fiber panels.10 80 mm	Wood and hemp fiber panels.6 DRY 140 60 mm	Wood wool 25 mm	Polyethylene foam 10 mm	0.228504	0.0487045	1.36219	5.93738	0.213145	247.155	12.4685	82.2155	19.166	0.275	77.7	49.5425
	Concrete 60 mm	Air 10 mm	Expanded polystyrene foam 40 mm	Polyester Fiber.8 140 mm	Wood wool 25 mm	0.185095	0.0354835	1.61949	5.31333	0.191705	165.425	13.4282	73.3135	22.3937	0.275	77.7	50.5
	Concrete 90 mm	Insulating polyurethane foam 50 mm	Granules of expanded perlite 15 mm	Polyester Fiber.8 60 mm	Concrete closed structure, Expanded clay 50 mm	0.226068	0.0748371	3.51473	5.89714	0.331038	260.788	9.91023	82.1187	49.2268	0.265	77.7	48.81
	Concrete 80 mm	Wood fiber panels flexible 80 mm	Wood and hemp fiber panels.1 60 mm	Polyethylene foam 8 mm	Hemp fibers 30 mm	0.198875	0.0522969	0.577658	5.77723	0.262964	190.964	10.516	80.1548	8.65466	0.258	77.7	31.774
	Concrete 70 mm	Polyethylene foam 20 mm	Wood and hemp fiber panels.8 100 mm	Wood and hemp fiber panels.4 20 mm	Wood and hemp fiber panels.5 52 mm	0.206984	0.041994	1.39301	5.59334	0.202885	174	13.2199	77.274	19.439	0.262	77.7	32.245
	Concrete 90 mm	Polyethylene foam 8 mm	Cork panels expanded 10 mm	Polyethylene foam 6 mm	Wood and hemp fiber panels.10 160 mm	0.195962	0.0451095	0.774964	5.87303	0.230196	217.262	11.8819	81.3211	11.1232	0.274	77.7	42.9395
	Concrete 90 mm	Exfoliated vermiculite 2 mm	Polyethylene foam 4 mm	Wood and hemp fiber panels.11 120 mm	Polyester Fiber.4 60 mm	0.217755	0.0667279	1.43255	5.90147	0.306436	217.802	9.85879	82.066	20.5873	0.276	77.7	58.9476
	Concrete 90 mm	Wood and hemp fiber panels.6 DRY 140 80 mm	Polyethylene foam 15 mm	Wood and hemp fiber panels.3 60 mm	Polyethylene foam 10 mm	0.242453	0.057405	0.959496	5.8636	0.236768	221.425	11.7796	81.3555	13.8404	0.255	77.7	30.8562
	Concrete 60 mm	Air 5 mm	Air 30 mm	Wood and hemp fiber panels.7 180 mm	Polyethylene foam 4 mm	0.189247	0.0920817	0.513483	5.36299	0.486569	141.132	7.87857	74.9063	8.28257	0.279	77.7	30.897
	Concrete 80 mm	Air 5 mm	Polyurethane foam 2 40 mm	Wood and hemp fiber panels.6 DRY 140 40 mm	Polyurethane foam 1 100 mm	0.142681	0.0422136	0.293659	5.77398	0.29586	186.6	9.55686	79.9751	4.61856	0.265	77.7	71.73
	Concrete 70 mm	Wood and hemp fiber panels.1 20 mm	Polyurethane foam 2 140 mm	Wood and hemp fiber panels.13 15 mm	Ready mixed coat 30 mm	0.152954	0.0726395	2.24661	5.67911	0.474911	195.55	8.35812	79.0246	31.8693	0.275	88.8	102.7
	Concrete 50 mm	OSB (Oriented Strand Board) 25 mm	Hemp fibers 80 mm	Polyester Fiber.8 60 mm	Polyester Fiber.9 50 mm	0.169114	0.0445766	0.611184	5.35933	0.263589	141.39	11.1781	74.2566	8.97484	0.265	77.7	49.8
	Concrete 80 mm	OSB (Oriented Strand Board) 25 mm	Granules of expanded perlite 15 mm	Wood and hemp fiber panels.11 120 mm	Polyester Fiber.4 40 mm	0.21849	0.0808496	1.33203	5.87654	0.370039	207.837	9.0552	81.8697	19.4072	0.28	77.7	76.13
	Concrete 60 mm	Wood and hemp fiber panels.4 40 mm	Granules of expanded perlite 15 mm	Wood and hemp fiber panels.6 DRY 140 140 mm	Polyethylene foam 4 mm	0.205315	0.0449069	0.879556	5.37949	0.218722	163.719	13.0105	74.3733	12.4444	0.259	77.7	32.907
	Concrete 70 mm	Air 15 mm	Hemp fibers 40 mm	Polyester Fiber.2 80 mm	Wood wool 50 mm	0.221363	0.0988921	1.98036	5.62154	0.446742	177.17	8.40909	78.5836	28.5917	0.255	77.7	56.45
	Concrete 50 mm	OSB (Oriented Strand Board) 22 mm	Polyurethane foam 2 130 mm	Wood and hemp fiber panels.13 15 mm	Flax fiber 60 mm	0.141174	0.0597181	0.505848	5.37241	0.42301	134.1	8.79219	74.683	7.76851	0.277	77.7	86.2
	Concrete 90 mm	Polyester Fiber.7 22 mm	Polyester Fiber.9 40 mm	Rock wool 40 mm	Wood and hemp fiber panels.7 60 mm	0.227537	0.0924797	0.456808	5.91204	0.406438	210.54	7.66684	82.2924	7.49102	0.252	77.7	29.88
	Concrete 80 mm	Kenaf fiber 50 mm	Polyethylene foam 5 mm	Polyester Fiber.6 120 mm	Wood and hemp fiber panels.1 20 mm	0.201042	0.0315257	0.993489	5.75643	0.156811	204.665	13.573	79.4129	13.853	0.275	77.7	48.4213
	Concrete 60 mm	Wood and hemp fiber panels.7 60 mm	Hemp fibers 60 mm	Hemp fibers 60 mm	Wood and hemp fiber panels.2 15 mm	0.164005	0.0813861	0.782392	5.38849	0.496242	143.01	8.03929	75.1386	11.8759	0.255	77.7	34.05
	Concrete 60 mm	Fiberglass 60 mm	Polyurethane foam 1 70 mm	Hemp fibers 60 mm	Wood and hemp fiber panels.2 15 mm	0.136797	0.0739442	0.789764	5.3806	0.540539	142.17	7.29127	74.8543	11.8731	0.265	77.7	101.95
	Concrete 80 mm	Wood and hemp fiber panels.10 100 mm	Expanded polystyrene foam 20 mm	Wood and hemp fiber panels.2 19 mm	Wood and hemp fiber panels.5 52 mm	0.200481	0.039962	1.41153	5.77092	0.199331	206.11	13.3427	79.7115	19.6548	0.271	77.7	35.08
	Concrete 60 mm	Soft cellulose fibers panels 50 mm	Polyurethane foam 2 60 mm	Cross-laminated timber panels 60 mm	Cement mortar 30 mm	0.233719	0.100767	5.76534	5.36837	0.431145	224.3	9.11373	75.2007	80.621	0.26	88.8	95.6214
	Concrete 70 mm	Expanded polystyrene foam 50 mm	Flax fiber 40 mm	Wood and hemp fiber panels.1 30 mm	Hemp fibers 80 mm	0.163441	0.0538336	0.433857	5.61353	0.329375	164.79	9.33445	77.928	6.70582	0.27	77.7	36.35
	Concrete 100 mm	Air 5 mm	Wood fiber hardboard 80 mm	Wood and hemp fiber panels.3 60 mm	OSB (Oriented Strand Board) 18 mm	0.25264	0.0519828	2.0656	5.91905	0.205758	255.9	12.6859	81.9805	28.6621	0.263	77.7	44.3
	Concrete 80 mm	Wood and hemp fiber panels.2 19 mm	Wood and hemp fiber panels.1 140 mm	Wood and hemp fiber panels.2 15 mm	Polyester Fiber.8 20 mm	0.198855	0.0304801	1.03188	5.75977	0.153279	209.42	14.5407	79.3679	14.2645	0.274	77.7	34.82
	Concrete 70 mm	Polyester Fiber.7 22 mm	Air 30 mm	Wood and hemp fiber panels.7 100 mm	Concrete closed structure, Expanded clay 50 mm	0.277495	0.132696	3.27961	5.66782	0.478194	214.94	7.99566	79.5549	46.9125	0.272	77.7	33.71
	Concrete 60 mm	Polyester Fiber.9 40 mm	Polyester Fiber.7 24 mm	Wood and hemp fiber panels.10 120 mm	Polyester Fiber.7 24 mm	0.181759	0.0378849	1.22019	5.30604	0.208435	160.16	13.1712	73.2657	16.9602	0.268	77.7	34.24
	Concrete 70 mm	Insulating polyurethane foam 50 mm	Insulating polyurethane foam 100 mm	Air 5 mm	Concrete closed structure, Expanded clay 50 mm	0.142908	0.0729297	3.22975	5.64258	0.510326	209.4	7.48394	78.4321	45.4147	0.275	77.7	70.95
	Concrete 80 mm	Wood and hemp fiber panels.12 40 mm	Polyester Fiber.8 60 mm	Polyethylene foam 12 mm	Wood and hemp fiber panels.3 60 mm	0.226729	0.050244	1.08357	5.7543	0.221603	202.996	12.4814	79.6833	15.3342	0.252	77.7	31.291
	Concrete 100 mm	Polyethylene foam 6 mm	Wood and hemp fiber panels.5 35 mm	Wood and hemp fiber panels.3 100 mm	OSB (Oriented Strand Board) 22 mm	0.275161	0.0527209	2.25305	5.89017	0.1916	262.948	13.2216	81.5324	31.1494	0.263	77.7	47.2455
	Concrete 90 mm	Wood and hemp fiber panels.6 120 mm	Polyethylene foam 2 mm	Air 20 mm	Wood wool 35 mm	0.290271	0.0539165	1.766	5.83158	0.185745	240.341	13.3113	80.7087	24.5503	0.267	77.7	49.6485
	Concrete 90 mm	Polyester Fiber.9 80 mm	Polyester Fiber.8 60 mm	Wood and hemp fiber panels.13 12 mm	Polyethylene foam 12 mm	0.233152	0.069648	1.00682	5.88858	0.298723	214.756	10.1689	81.9315	14.7697	0.254	77.7	31.451
	Concrete 100 mm	Polyester Fiber.8 20 mm	Expanded polystyrene foam 100 mm	Polyurethane foam 2 20 mm	OSB (Oriented Strand Board) 22 mm	0.216341	0.0847981	1.84035	5.97407	0.391966	241.7	7.73589	83.0556	26.4629	0.262	77.7	59.9
	Concrete 100 mm	Cork panels expanded 10 mm	Polyurethane foam 1 30 mm	Wood and hemp fiber panels.1 30 mm	Wood fiber panels flexible 100 mm	0.194407	0.053443	0.519959	5.95427	0.274903	232.03	9.86334	82.6065	7.87512	0.27	77.7	52.42
	Concrete 60 mm	Insulating polyurethane foam 80 mm	Air 5 mm	Wood and hemp fiber panels.6 100 mm	Cement mortar 30 mm	0.166958	0.0362688	4.3318	5.3516	0.217233	218.88	12.2826	73.9551	59.7341	0.275	88.8	50.5114
	Concrete 100 mm	Insulating polyurethane foam 50 mm	Bio brick 100 mm	Wood and hemp fiber panels.13 15 mm	Wood and hemp fiber panels.2 12 mm	0.293996	0.0232272	1.68417	5.94051	0.0790052	345.11	13.4174	81.9073	23.3877	0.277	77.7	58.66
	Concrete 90 mm	Wood fiber panels flexible 100 mm	Wood and hemp fiber panels.2 19 mm	Insulating polyurethane foam 50 mm	OSB (Oriented Strand Board) 15 mm	0.180486	0.0503285	1.36164	5.89198	0.27885	218.87	10.0423	81.7123	19.256	0.274	77.7	55.37
	Concrete 90 mm	Air 10 mm	Air 5 mm	Hemp fibers 140 mm	Granules of expanded perlite 10 mm	0.187239	0.0782827	0.399203	5.90886	0.418091	204.245	7.46499	82.0763	6.49659	0.255	77.7	27.49
	Concrete 80 mm	Air 15 mm	Flax fiber 120 mm	Wood and hemp fiber panels.13 19 mm	Wood and hemp fiber panels.7 40 mm	0.214272	0.0871215	0.66733	5.79146	0.406593	185.97	7.91768	80.673	10.3137	0.274	77.7	35.45
	Concrete 100 mm	Kenaf fiber 40 mm	Soft cellulose fibers panels 50 mm	Air 40 mm	Wood wool 25 mm	0.331777	0.139579	1.31029	5.95306	0.420702	233.625	6.73272	83.0085	19.8695	0.255	77.7	56.45
	Concrete 100 mm	Insulating polyurethane foam 80 mm	Air 25 mm	Wood and hemp fiber panels.5 35 mm	Wood and hemp fiber panels.2 15 mm	0.204465	0.0678377	1.36555	5.97269	0.331781	235.78	8.83623	82.9958	19.7086	0.255	77.7	46.55
	Concrete 60 mm	Polyester Fiber.9 100 mm	Polyester Fiber.1 30 mm	Wood wool 25 mm	Wood and hemp fiber panels.10 40 mm	0.197456	0.062214	0.904207	5.36622	0.315078	151.925	10.1274	74.6341	13.2802	0.255	77.7	47.9
	Concrete 60 mm	Wood and hemp fiber panels.12 80 mm	Wood and hemp fiber panels.7 20 mm	Wood fiber hardboard 60 mm	Rock wool 50 mm	0.179428	0.0381371	0.501418	5.35476	0.212549	155.8	12.3458	74.0276	7.34494	0.27	77.7	32.03
	Concrete 80 mm	Polyurethane foam 1 60 mm	Wood and hemp fiber panels.9 80 mm	Wood and hemp fiber panels.13 15 mm	Wood and hemp fiber panels.7 40 mm	0.168462	0.0326255	0.703221	5.78375	0.193666	194.81	11.9033	79.9237	10.059	0.275	77.7	51.3
	Concrete 60 mm	Polyester Fiber.5 80 mm	Polyester Fiber.4 60 mm	Wood and hemp fiber panels.5 35 mm	Expanded polystyrene foam 40 mm	0.196052	0.0173787	0.605064	5.33829	0.0886432	177.15	16.1241	73.3783	8.34573	0.275	77.7	36.45
	Concrete 90 mm	Hydraulic lime coat 15 mm	Mineral Insulating 80 mm	Wood and hemp fiber panels.3 60 mm	Polyethylene foam 10 mm	0.272751	0.0787525	0.959393	5.92427	0.288734	236.18	10.1158	82.5461	14.254	0.255	88.8	43.3325
	Concrete 70 mm	Polyethylene foam 15 mm	Polyester Fiber.4 60 mm	Wood and hemp fiber panels.5 52 mm	Wood and hemp fiber panels.5 60 mm	0.243442	0.0298155	1.35204	5.53048	0.122475	200.635	15.455	76.0925	18.5635	0.257	77.7	31.8737
	Concrete 60 mm	Wood fiber panels flexible 60 mm	Wood and hemp fiber panels.3 80 mm	Wood and hemp fiber panels.12 40 mm	OSB (Oriented Strand Board) 18 mm	0.208172	0.0472073	1.94512	5.3279	0.22677	167.47	12.3378	73.7423	27.0213	0.258	77.7	43.86
	Concrete 90 mm	Air 5 mm	Air 5 mm	Polyester Fiber.8 160 mm	Polyethylene foam 8 mm	0.212174	0.0376226	0.875622	5.851	0.17732	223.864	13.2859	80.8157	12.3169	0.268	77.7	32.194
	Concrete 100 mm	Polyurethane foam 2 30 mm	Cork panels expanded 100 mm	Polyester Fiber.7 22 mm	Wood and hemp fiber panels.2 10 mm	0.213585	0.0521172	1.27918	5.94846	0.244011	241.29	11.3702	82.4873	18.1388	0.262	77.7	90.04
	Concrete 90 mm	Wood fiber hardboard 100 mm	Polyethylene foam 4 mm	Polyester Fiber.4 60 mm	OSB (Oriented Strand Board) 18 mm	0.234753	0.0393678	2.2312	5.85879	0.167698	241.732	14.1869	80.8407	30.7041	0.272	77.7	45.997
	Concrete 100 mm	Wood and hemp fiber panels.6 120 mm	Wood and hemp fiber panels.4 20 mm	Expanded polystyrene foam 20 mm	Cork panels expanded 10 mm	0.243508	0.0300102	0.770795	5.89398	0.123241	256	14.3583	81.2589	10.7687	0.27	77.7	43.75
	Concrete 90 mm	Polyethylene foam 4 mm	Wood and hemp fiber panels.7 120 mm	Wood and hemp fiber panels.7 50 mm	Polyethylene foam 10 mm	0.200431	0.0757665	0.501544	5.90103	0.378017	206.962	8.46411	82.0856	7.92917	0.274	77.7	33.9395
	Concrete 70 mm	Hydraulic lime coat 15 mm	Polyurethane foam 2 140 mm	Wood and hemp fiber panels.7 20 mm	Ready mixed coat 30 mm	0.157111	0.0750167	1.95247	5.77055	0.477475	207.15	7.61917	80.2078	27.8764	0.275	88.8	102.436
	Concrete 80 mm	Kenaf fiber 60 mm	Hemp fibers 40 mm	Wood and hemp fiber panels.5 60 mm	Granules of expanded perlite 20 mm	0.209024	0.0500533	1.00274	5.78643	0.239462	198.57	11.0972	80.2279	14.445	0.26	77.7	50.13
	Concrete 90 mm	Insulating polyurethane foam 50 mm	Hemp fibers 40 mm	Polyester Fiber.1 60 mm	Soft cellulose fibers panels 30 mm	0.162152	0.0660707	0.420311	5.9145	0.40746	204.32	7.69713	82.0605	6.65995	0.27	77.7	49.05
	Concrete 60 mm	Wood and hemp fiber panels.12 80 mm	Polyurethane foam 1 20 mm	Wood and hemp fiber panels.1 80 mm	Rock wool 40 mm	0.163323	0.0283673	0.555987	5.36051	0.173689	158.32	13.5686	73.91	7.89872	0.28	77.7	42.65
	Concrete 100 mm	Polyethylene foam 2 mm	Insulating polyurethane foam 80 mm	Cork panels expanded 60 mm	OSB (Oriented Strand Board) 22 mm	0.181885	0.0621744	2.17912	5.97615	0.341834	244.446	9.16907	82.9956	30.7534	0.264	77.7	92.8485
	Concrete 90 mm	Polyester Fiber.4 60 mm	Soft cellulose fibers panels 40 mm	Polyester Fiber.1 50 mm	Concrete 40 mm	0.255599	0.0730469	5.53258	5.83562	0.285787	305	10.565	81.2473	76.7358	0.28	77.7	37.6
	Concrete 80 mm	Soft cellulose fibers panels 40 mm	Polyester Fiber.9 40 mm	Rock wool 40 mm	Wood and hemp fiber panels.7 60 mm	0.201767	0.0918293	0.46866	5.80072	0.455125	184.2	7.36863	80.7498	7.63172	0.26	77.7	33.52
	Concrete 60 mm	Cork panels expanded 80 mm	Wood and hemp fiber panels.3 80 mm	Air 5 mm	Polyester Fiber.7 35 mm	0.197819	0.0368758	1.32338	5.35163	0.186412	166.25	13.7276	73.824	18.3559	0.26	77.7	69.35
	Concrete 70 mm	Air 5 mm	Air 30 mm	Wood fiber hardboard 100 mm	Rock wool 60 mm	0.214793	0.0601699	0.453595	5.56817	0.280129	172.4	10.384	77.386	7.06408	0.265	77.7	26.23
	Concrete 60 mm	Wood and hemp fiber panels.2 8 mm	Air 20 mm	Wood and hemp fiber panels.6 120 mm	Concrete closed structure, Expanded clay 50 mm	0.305957	0.0808545	3.5274	5.32512	0.264268	212.64	12.3782	74.0672	49.0157	0.258	77.7	33.29
	Concrete 70 mm	Polyester Fiber.9 80 mm	Kenaf fiber 50 mm	Wood and hemp fiber panels.1 40 mm	Cement mortar 30 mm	0.215225	0.0956987	4.21791	5.62647	0.444645	226.9	8.93316	78.6559	59.1917	0.27	88.8	46.5114
	Concrete 70 mm	Wood and hemp fiber panels.10 60 mm	Air 5 mm	Wood and hemp fiber panels.6 100 mm	Concrete 30 mm	0.241814	0.0508417	4.85164	5.59269	0.210252	250.6	13.1503	77.3537	66.7917	0.265	77.7	32.8
	Concrete 60 mm	Cork panels expanded 10 mm	Polyester Fiber.8 100 mm	Polyester Fiber.7 22 mm	Insulating polyurethane foam 60 mm	0.163929	0.0272858	0.353089	5.33587	0.166449	157.3	12.6325	73.6356	5.17757	0.252	77.7	54.97
	Concrete 80 mm	Insulating polyurethane foam 80 mm	Polyethylene foam 15 mm	Wood and hemp fiber panels.3 60 mm	OSB (Oriented Strand Board) 18 mm	0.17935	0.0604294	2.14595	5.79872	0.336936	202.475	9.80557	80.5686	30.2509	0.253	77.7	60.6638
	Concrete 90 mm	Insulating polyurethane foam 80 mm	Polyethylene foam 25 mm	Polyester Fiber.4 40 mm	Wood and hemp fiber panels.2 19 mm	0.183414	0.0555937	1.38607	5.90968	0.303105	216.675	9.78122	82.0251	19.805	0.254	77.7	48.3762
	Concrete 100 mm	Coconut fiber 40 mm	Granules of expanded perlite 10 mm	Wood fiber panels flexible 80 mm	Wood wool 25 mm	0.263151	0.100103	1.40819	5.95904	0.3804	239.51	8.17918	83.1073	20.7319	0.255	77.7	62.72
	Concrete 100 mm	Gypsum based dry 10 mm	Polyurethane foam 2 60 mm	Concrete 50 mm	Polyester Fiber.9 40 mm	0.273868	0.0204768	0.925492	5.96739	0.0747689	345.6	10.9429	82.3362	13.0076	0.26	77.7	55.75
	Concrete 80 mm	Wood and hemp fiber panels.6 60 mm	Polyethylene foam 5 mm	Wood and hemp fiber panels.6 100 mm	Polyester Fiber.7 22 mm	0.234815	0.0293169	1.32891	5.73084	0.124851	220.505	15.4303	78.8752	18.2388	0.267	77.7	33.6313
	Concrete 60 mm	Cork panels expanded 20 mm	Soft cellulose fibers panels 120 mm	Wood and hemp fiber panels.5 35 mm	Gypsum based dry 18 mm	0.217648	0.104214	2.67558	5.39677	0.478821	169.35	8.75009	75.6166	38.1647	0.253	77.7	60.5
	Concrete 80 mm	Polyethylene foam 12 mm	Wood fiber panels flexible 120 mm	Polyester Fiber.3 20 mm	Wood and hemp fiber panels.7 30 mm	0.202918	0.0872039	0.465092	5.79557	0.429749	184.236	7.82302	80.7105	7.54715	0.262	77.7	30.911
	Concrete 80 mm	Polyester Fiber.1 60 mm	Polyester Fiber.4 60 mm	Wood and hemp fiber panels.2 12 mm	Cross-laminated timber panels 60 mm	0.260003	0.0477979	2.93619	5.75636	0.183836	224.66	13.2858	79.5815	40.6646	0.272	77.7	78.26
	Concrete 80 mm	Mineral Insulating 50 mm	Insulating polyurethane foam 90 mm	Wood and hemp fiber panels.2 15 mm	Expanded polystyrene foam 40 mm	0.148566	0.0564441	0.534946	5.81875	0.379927	189.84	8.97123	80.7622	8.13167	0.275	77.7	63.35
	Concrete 80 mm	Air 5 mm	Wood and hemp fiber panels.3 160 mm	Gypsum based dry 10 mm	Hydraulic lime coat 15 mm	0.238296	0.0449603	2.63816	5.73318	0.188674	235.15	13.5937	79.209	36.2967	0.27	88.8	39.626
	Concrete 90 mm	Wood and hemp fiber panels.6 120 mm	Wood and hemp fiber panels.4 20 mm	Polyester Fiber.3 20 mm	Polyester Fiber.3 20 mm	0.233924	0.0296168	0.640503	5.83117	0.126609	232.9	14.1693	80.3969	9.04361	0.27	77.7	34.2
	Concrete 80 mm	Granules of expanded perlite 15 mm	Hemp fibers 120 mm	Polyester Fiber.4 40 mm	Wood and hemp fiber panels.4 20 mm	0.172377	0.0495698	1.44125	5.8018	0.287566	197.847	11.0572	80.4347	20.3995	0.275	77.7	32.66
	Concrete 70 mm	Kenaf fiber 60 mm	Wood and hemp fiber panels.5 22 mm	Wood and hemp fiber panels.2 10 mm	Wood and hemp fiber panels.6 100 mm	0.217819	0.0331094	1.25095	5.57479	0.152004	189.24	13.725	76.8903	17.3728	0.262	77.7	49.86
	Concrete 100 mm	Air 30 mm	Polyurethane foam 2 110 mm	Wood fiber hardboard 20 mm	Wood and hemp fiber panels.2 19 mm	0.181248	0.0697367	1.06655	5.9779	0.384759	231.42	7.96554	82.988	15.6248	0.279	77.7	61.85
	Concrete 70 mm	Polyethylene foam 4 mm	Polyester Fiber.8 100 mm	Wood and hemp fiber panels.1 60 mm	Gypsum based dry 18 mm	0.224514	0.0530698	2.28572	5.58346	0.236376	200.432	12.5452	77.3328	31.6446	0.252	77.7	44.897
	Concrete 70 mm	Air 5 mm	Wood and hemp fiber panels.1 140 mm	Wood and hemp fiber panels.3 40 mm	Gypsum based dry 18 mm	0.20324	0.0372244	2.38125	5.57801	0.183155	204.7	14.0672	76.9317	32.7019	0.273	77.7	47.2
	Concrete 80 mm	Kenaf fiber 60 mm	Wood and hemp fiber panels.7 20 mm	Polyester Fiber.7 52 mm	Polyester Fiber.1 40 mm	0.223358	0.0494276	0.652578	5.76744	0.221293	195.24	10.7202	79.9748	9.65019	0.252	77.7	48.46
	Concrete 80 mm	Wood fiber panels flexible 160 mm	Air 5 mm	Air 10 mm	Wood and hemp fiber panels.13 15 mm	0.205309	0.0870597	0.825776	5.79559	0.424043	187.37	8.14511	80.7585	12.5506	0.27	77.7	30.11
	Concrete 70 mm	Hydraulic lime coat 15 mm	Polyester Fiber.1 40 mm	Cork panels expanded 100 mm	Polyurethane foam 1 50 mm	0.164861	0.0403875	0.377076	5.72366	0.244979	186.25	10.8336	79.2457	5.73113	0.275	88.8	95.286
	Concrete 80 mm	Cork panels expanded 20 mm	Expanded polystyrene foam 40 mm	Granules of expanded perlite 15 mm	Wood and hemp fiber panels.7 100 mm	0.204683	0.0893178	0.501869	5.80869	0.436371	186.188	7.71973	80.8953	8.07762	0.255	77.7	44.41
	Concrete 70 mm	Wood and hemp fiber panels.7 40 mm	Wood and hemp fiber panels.12 80 mm	Insulating polyurethane foam 70 mm	Wood and hemp fiber panels.2 10 mm	0.154617	0.0369536	0.535096	5.58212	0.239	172.02	10.9119	77.2456	7.74781	0.27	77.7	50.81
	Concrete 80 mm	Insulating polyurethane foam 50 mm	Cork panels expanded 40 mm	Polyester Fiber.1 40 mm	Concrete 50 mm	0.218079	0.0888253	6.76299	5.78819	0.407308	293.8	8.70152	80.7515	94.1626	0.26	77.7	63.15
	Concrete 90 mm	Kenaf fiber 30 mm	Soft cellulose fibers panels 30 mm	Wood and hemp fiber panels.6 60 mm	Wood and hemp fiber panels.11 60 mm	0.218976	0.0425236	0.531978	5.8676	0.194193	216.9	11.0935	81.2531	7.88972	0.27	77.7	56.56
	Concrete 60 mm	Polyester Fiber.8 120 mm	Polyester Fiber.1 30 mm	Wood and hemp fiber panels.4 20 mm	Ready mixed coat 30 mm	0.210653	0.0520848	2.28967	5.34841	0.247254	187.4	12.7109	74.0388	31.7314	0.26	88.8	64.27
	Concrete 70 mm	OSB (Oriented Strand Board) 25 mm	Granules of expanded perlite 15 mm	Wood and hemp fiber panels.11 120 mm	Soft cellulose fibers panels 50 mm	0.199219	0.0902557	0.413607	5.77934	0.453048	177.238	7.36229	80.4243	6.84747	0.28	77.7	79.38
	Concrete 80 mm	Polyester Fiber.7 35 mm	Granules of expanded perlite 10 mm	Polyester Fiber.8 20 mm	Wood and hemp fiber panels.10 120 mm	0.203031	0.0456846	0.770514	5.75633	0.225013	202.775	12.4915	79.6661	10.9973	0.265	77.7	33.69
	Concrete 60 mm	Air 5 mm	Wood and hemp fiber panels.3 120 mm	Polyester Fiber.2 80 mm	Gypsum based dry 12.5 mm	0.184014	0.0357385	1.38542	5.318	0.194216	171.575	12.5795	73.4781	19.149	0.2775	77.7	42.56
	Concrete 70 mm	Polyester Fiber.9 100 mm	Wood and hemp fiber panels.11 60 mm	Wood and hemp fiber panels.2 19 mm	Wood and hemp fiber panels.5 22 mm	0.192394	0.0804388	1.33144	5.63007	0.418094	171.11	9.20204	78.5138	19.3843	0.271	77.7	46.59
	Concrete 80 mm	Insulating polyurethane foam 80 mm	Insulating polyurethane foam 80 mm	Wood and hemp fiber panels.2 19 mm	Fiberglass 20 mm	0.122022	0.0488294	0.656964	5.81614	0.40017	186.77	8.79389	80.6193	9.70532	0.279	77.7	102.67
	Concrete 70 mm	Polyurethane foam 1 20 mm	Rock wool 100 mm	Wood and hemp fiber panels.10 80 mm	Polyethylene foam 2 mm	0.168017	0.0657603	0.792454	5.6267	0.391391	167.586	8.98256	78.2608	11.801	0.272	77.7	38.4285
	Concrete 60 mm	Hemp fibers 80 mm	Polyester Fiber.4 60 mm	Wood and hemp fiber panels.5 35 mm	Expanded polystyrene foam 40 mm	0.165886	0.0195906	0.606406	5.34372	0.118096	161.79	13.6044	73.607	8.52629	0.275	77.7	35.95
	Concrete 60 mm	Rock wool 100 mm	Air 25 mm	Wood and hemp fiber panels.6 60 mm	Gypsum based dry 12.5 mm	0.227633	0.0993302	2.21006	5.34537	0.436362	164.775	8.54254	74.834	31.7393	0.2575	77.7	32.41
	Concrete 80 mm	Polyethylene foam 12 mm	Polyurethane foam 1 90 mm	Wood and hemp fiber panels.1 30 mm	Concrete closed structure, Expanded clay 50 mm	0.194515	0.0866298	3.53417	5.80526	0.445362	234.436	8.20113	80.8988	49.7799	0.262	77.7	58.901
	Concrete 70 mm	Polyester Fiber.9 80 mm	Kenaf fiber 50 mm	Wood and hemp fiber panels.1 40 mm	Lime and gypsum coat 12.5 mm	0.214565	0.0965969	1.68017	5.6265	0.450198	181.9	8.48935	78.6276	24.3937	0.2525	88.8	62.73
	Concrete 60 mm	Insulating polyurethane foam 50 mm	Cork panels expanded 40 mm	Soft cellulose fibers panels 100 mm	Wood and hemp fiber panels.2 15 mm	0.158502	0.0589595	0.829243	5.34652	0.37198	146.05	9.35063	74.3305	12.1726	0.265	77.7	68.25
	Concrete 80 mm	Polyurethane foam 2 20 mm	Expanded polystyrene foam 30 mm	Insulating polyurethane foam 100 mm	Hemp fibers 40 mm	0.132439	0.0610707	0.343694	5.81643	0.461123	182.87	7.33473	80.634	5.532	0.27	77.7	66.38
	Concrete 70 mm	Insulating polyurethane foam 20 mm	Hemp fibers 60 mm	Polyester Fiber.1 60 mm	Wood and hemp fiber panels.7 50 mm	0.164909	0.0781249	0.483347	5.62984	0.473745	161.3	7.68176	78.3431	7.69075	0.26	77.7	41.46
	Concrete 80 mm	Wood and hemp fiber panels.4 20 mm	Wood and hemp fiber panels.11 80 mm	Wood and hemp fiber panels.9 60 mm	Wood and hemp fiber panels.2 15 mm	0.226732	0.0818489	1.11547	5.81954	0.360993	195.55	9.38419	81.1328	16.4379	0.255	77.7	48.43
	Concrete 70 mm	Air 5 mm	Wood and hemp fiber panels.3 120 mm	Wood and hemp fiber panels.5 60 mm	Hydraulic lime coat 15 mm	0.224374	0.0345368	2.14558	5.56733	0.153925	210.25	14.8561	76.679	29.4176	0.27	88.8	33.486
	Concrete 60 mm	Polyester Fiber.8 120 mm	Wood and hemp fiber panels.2 10 mm	Polyester Fiber.7 22 mm	Wood and hemp fiber panels.7 40 mm	0.199914	0.0354488	0.705367	5.34945	0.17732	161.44	13.3407	73.8325	10.0224	0.252	77.7	32.16
	Concrete 90 mm	Air 5 mm	Air 5 mm	Wood and hemp fiber panels.7 40 mm	Soft cellulose fibers panels 120 mm	0.218653	0.0914238	0.447705	5.90151	0.418122	204.8	7.46653	82.1125	7.31961	0.26	77.7	36.05
	Concrete 50 mm	OSB (Oriented Strand Board) 22 mm	Hemp fibers 50 mm	Polyester Fiber.8 80 mm	Polyester Fiber.9 50 mm	0.185085	0.0459938	0.600287	5.31717	0.2485	141.5	11.3359	73.6805	8.836	0.252	77.7	47.3
	Concrete 60 mm	Hemp fibers 100 mm	Wood and hemp fiber panels.10 40 mm	Wood wool 25 mm	Cork panels expanded 50 mm	0.160035	0.0342404	0.84027	5.36613	0.213956	155.825	11.8626	74.1701	11.9525	0.275	77.7	72.25
	Concrete 70 mm	Wood and hemp fiber panels.12 80 mm	Hemp fibers 30 mm	Wood and hemp fiber panels.5 60 mm	OSB (Oriented Strand Board) 18 mm	0.219703	0.0512442	2.27372	5.60145	0.233243	194.24	12.9762	77.5069	31.5135	0.258	77.7	45.2
	Concrete 70 mm	Polyethylene foam 4 mm	Insulating polyurethane foam 80 mm	Wood and hemp fiber panels.6 80 mm	Concrete 30 mm	0.180812	0.0495735	4.89481	5.61999	0.274172	242.212	11.1709	77.9128	67.7115	0.264	77.7	50.747
	Concrete 100 mm	Polyethylene foam 8 mm	Insulating polyurethane foam 80 mm	Cork panels expanded 60 mm	OSB (Oriented Strand Board) 22 mm	0.177841	0.0603261	2.18159	5.97742	0.339213	244.644	9.25073	82.9936	30.7571	0.27	77.7	93.294
	Concrete 70 mm	Polyurethane foam 1 20 mm	Rock wool 100 mm	Wood and hemp fiber panels.7 80 mm	Polyethylene foam 3 mm	0.169041	0.0834576	0.500937	5.63313	0.493712	162.819	7.23595	78.3797	7.96657	0.273	77.7	38.5027
	Concrete 60 mm	Polyester Fiber.2 80 mm	Polyurethane foam 2 40 mm	Wood and hemp fiber panels.7 50 mm	Fiberglass 30 mm	0.160774	0.0851621	0.379095	5.38352	0.5297	139.26	7.13974	74.9962	6.2424	0.26	77.7	82.01
	Concrete 70 mm	Wood and hemp fiber panels.11 80 mm	Air 35 mm	Wood and hemp fiber panels.5 60 mm	Ready mixed coat 30 mm	0.260947	0.0873592	2.38355	5.59437	0.334778	202.6	9.99746	78.1264	33.8816	0.275	88.8	77.65
	Concrete 60 mm	Air 5 mm	Air 25 mm	Expanded polystyrene foam 50 mm	Insulating polyurethane foam 120 mm	0.13996	0.0815656	0.245342	5.38665	0.582779	138.07	6.11904	74.8041	4.21945	0.26	77.7	57.19
	Concrete 70 mm	Cork panels expanded 20 mm	Wood and hemp fiber panels.1 80 mm	Wood and hemp fiber panels.5 22 mm	Polyester Fiber.8 60 mm	0.208929	0.0362736	0.945246	5.58266	0.173617	184.74	13.5396	77.0483	13.22	0.252	77.7	42.76
	Concrete 70 mm	Wood and hemp fiber panels.2 8 mm	Insulating polyurethane foam 120 mm	Polyethylene foam 6 mm	Wood and hemp fiber panels.5 60 mm	0.143452	0.0476256	1.47569	5.67243	0.331997	176.558	10.1793	78.6523	20.911	0.264	77.7	59.5455
	Concrete 100 mm	Fiberglass 30 mm	Polyester Fiber.5 100 mm	Air 5 mm	Wood and hemp fiber panels.7 40 mm	0.222029	0.0299324	0.645549	5.91896	0.134813	245.96	13.1526	81.6961	9.16492	0.275	77.7	69.7
	Concrete 60 mm	Cement mortar 30 mm	Wood and hemp fiber panels.3 100 mm	Wood fiber hardboard 60 mm	Wood and hemp fiber panels.13 19 mm	0.226337	0.0393703	1.22727	5.79987	0.173946	224.97	13.6468	80.0873	17.0189	0.269	88.8	32.7314
	Concrete 60 mm	Air 15 mm	Wood and hemp fiber panels.7 50 mm	Wood and hemp fiber panels.7 80 mm	Wood wool 50 mm	0.228468	0.103012	1.98674	5.36127	0.450882	157.75	8.9759	75.1277	28.7246	0.255	77.7	56
	Concrete 60 mm	Polyester Fiber.8 20 mm	Hemp fibers 140 mm	Polyester Fiber.1 40 mm	Wood and hemp fiber panels.13 15 mm	0.149013	0.0685577	0.802465	5.43049	0.460078	145.17	8.66461	75.5933	11.9487	0.275	77.7	32.3
	Concrete 100 mm	Wood and hemp fiber panels.6 DRY 140 40 mm	Wood and hemp fiber panels.6 DRY 140 100 mm	Air 5 mm	Wood fiber hardboard 20 mm	0.234338	0.0503981	0.896258	5.9243	0.215066	242.8	11.9695	82.0986	12.831	0.265	77.7	32.8
	Concrete 70 mm	Sheep wool 100 mm	Polyethylene foam 4 mm	Kenaf fiber 60 mm	Wood and hemp fiber panels.4 40 mm	0.186229	0.0831891	1.37254	5.62568	0.446704	169.522	8.34298	78.4319	20.0178	0.274	77.7	54.267
	Concrete 60 mm	Kenaf fiber 60 mm	Polyester Fiber.5 80 mm	Polyester Fiber.4 60 mm	Wood and hemp fiber panels.2 15 mm	0.198176	0.0243188	1.2955	5.31538	0.122713	172.75	15.0117	73.1337	17.836	0.275	77.7	51.65
	Concrete 80 mm	Air 5 mm	Flax fiber 100 mm	Wood and hemp fiber panels.7 40 mm	Cork panels expanded 30 mm	0.214132	0.101467	0.65816	5.79665	0.47385	184.6	6.99148	80.7132	10.3663	0.255	77.7	47.65
	Concrete 60 mm	Air 25 mm	Gypsum based dry 15 mm	Expanded polystyrene foam 140 mm	Polyester Fiber.7 24 mm	0.199543	0.101108	1.05921	5.50706	0.506699	160.63	7.57998	76.911	15.9541	0.264	77.7	45.22
	Concrete 80 mm	Polyester Fiber.9 40 mm	Polyester Fiber.3 20 mm	Polyurethane foam 1 40 mm	Insulating polyurethane foam 80 mm	0.144336	0.0673543	0.247123	5.82046	0.46665	182.72	7.01	80.7011	4.19256	0.26	77.7	63.34
	Concrete 50 mm	Concrete 70 mm	Wood fiber panels flexible 40 mm	Wood and hemp fiber panels.10 80 mm	Wood and hemp fiber panels.1 40 mm	0.2231	0.048954	0.949037	5.98832	0.219426	281.18	11.3404	83.0054	13.5929	0.28	77.7	34.64
	Concrete 60 mm	Hemp fibers 80 mm	Polyethylene foam 4 mm	Wood and hemp fiber panels.1 80 mm	Rock wool 40 mm	0.16425	0.0391097	0.559927	5.35348	0.238111	149.572	11.1564	74.1012	8.22174	0.264	77.7	31.017
	Concrete 60 mm	Insulating polyurethane foam 80 mm	Cork panels expanded 40 mm	Polyester Fiber.1 60 mm	Wood and hemp fiber panels.2 19 mm	0.147074	0.0580004	0.89442	5.36289	0.394363	145.85	8.96658	74.5371	13.076	0.259	77.7	69.12
	Concrete 90 mm	Polyethylene foam 6 mm	Insulating polyurethane foam 80 mm	Polyester Fiber.4 60 mm	OSB (Oriented Strand Board) 18 mm	0.191732	0.0526358	2.30835	5.90746	0.274528	228.678	10.5376	81.9534	32.3463	0.254	77.7	61.1955
	Concrete 100 mm	Wood and hemp fiber panels.7 40 mm	Polyethylene foam 8 mm	Wood and hemp fiber panels.7 100 mm	Wood and hemp fiber panels.2 15 mm	0.227622	0.0847995	0.829172	5.96351	0.372546	230.714	8.18145	82.9927	12.5673	0.263	77.7	32.744
	Concrete 60 mm	Wood and hemp fiber panels.2 15 mm	Air 50 mm	Wood and hemp fiber panels.10 100 mm	Flax fiber 40 mm	0.227214	0.0909372	0.518477	5.40111	0.400226	147.65	8.92826	75.5024	8.35187	0.265	77.7	28.17
	Concrete 100 mm	Hydraulic lime coat 15 mm	Cork panels expanded 120 mm	Wood and hemp fiber panels.2 19 mm	Wood and hemp fiber panels.2 15 mm	0.24249	0.0609826	1.21823	5.96109	0.251485	259.47	11.1993	82.7937	17.414	0.269	88.8	88.906
	Concrete 90 mm	Cork panels expanded 10 mm	Wood and hemp fiber panels.1 60 mm	Hemp fibers 50 mm	Concrete closed structure, Expanded clay 50 mm	0.260009	0.0846409	3.23381	5.86572	0.325531	260.7	10.0654	81.8225	45.402	0.26	77.7	45.5
	Concrete 100 mm	Granules of expanded perlite 5 mm	Flax fiber 80 mm	Wood and hemp fiber panels.6 DRY 140 40 mm	Kenaf fiber 30 mm	0.244748	0.0858259	0.631862	5.96098	0.35067	229.963	8.1849	82.9727	9.82302	0.255	77.7	42.07
	Concrete 60 mm	Wood and hemp fiber panels.4 40 mm	Polyester Fiber.5 100 mm	Wood and hemp fiber panels.5 22 mm	Concrete 40 mm	0.270602	0.0547296	6.06556	5.34162	0.202251	259.54	14.0444	73.7705	83.3397	0.262	77.7	33.06
	Concrete 60 mm	Air 5 mm	Wood and hemp fiber panels.2 19 mm	Wood and hemp fiber panels.6 120 mm	Polyurethane foam 1 60 mm	0.171808	0.0201532	0.364289	5.30584	0.117301	167.33	14.2315	73.0607	5.16683	0.264	77.7	49.42
	Concrete 80 mm	Polyurethane foam 1 60 mm	Wood and hemp fiber panels.9 80 mm	Insulating polyurethane foam 20 mm	Polyester Fiber.8 20 mm	0.165248	0.0363956	0.735716	5.78352	0.220248	193.28	11.1781	80.004	10.5321	0.26	77.7	56.96
	Concrete 60 mm	Air 5 mm	Wood and hemp fiber panels.1 140 mm	Wood and hemp fiber panels.3 40 mm	Gypsum based dry 18 mm	0.203488	0.0411577	2.38122	5.33035	0.202262	182.7	13.7068	73.5653	32.7507	0.263	77.7	46
	Concrete 60 mm	Wood fiber hardboard 20 mm	Air 30 mm	Wood and hemp fiber panels.7 100 mm	Wood wool 50 mm	0.242523	0.109726	1.97991	5.40528	0.452437	159.45	8.92747	75.8183	28.7242	0.26	77.7	54.7
	Concrete 70 mm	Wood and hemp fiber panels.12 40 mm	Wood and hemp fiber panels.10 120 mm	Cork panels expanded 10 mm	OSB (Oriented Strand Board) 22 mm	0.205628	0.0576457	2.11781	5.60663	0.28034	188.3	11.8982	77.7774	29.5013	0.262	77.7	56.75
	Concrete 100 mm	Expanded polystyrene foam 30 mm	Wood and hemp fiber panels.6 60 mm	Wood and hemp fiber panels.5 52 mm	Gypsum based dry 12.5 mm	0.282568	0.0519014	2.19858	5.91668	0.183678	263.865	12.6711	81.9453	30.5044	0.2545	77.7	40.8
	Concrete 80 mm	Wood and hemp fiber panels.10 80 mm	Polyester Fiber.1 50 mm	Wood and hemp fiber panels.5 22 mm	Concrete 40 mm	0.235225	0.0863047	6.09106	5.77896	0.366902	280.24	10.0434	80.6531	84.685	0.272	77.7	34.16
	Concrete 60 mm	Air 15 mm	Air 20 mm	Wood and hemp fiber panels.6 DRY 140 140 mm	Expanded polystyrene foam 30 mm	0.21003	0.0561785	0.598785	5.31792	0.267478	152.65	11.2257	73.8265	8.96943	0.265	77.7	30.28
	Concrete 70 mm	Cork panels expanded 60 mm	Polyethylene foam 4 mm	Wood and hemp fiber panels.3 120 mm	Polyethylene foam 2 mm	0.209512	0.0392975	1.04653	5.59431	0.187567	184.198	13.2382	77.2646	14.6664	0.256	77.7	59.8455
	Concrete 80 mm	Wood and hemp fiber panels.2 8 mm	Air 20 mm	Wood and hemp fiber panels.11 120 mm	Polyester Fiber.7 24 mm	0.248888	0.121511	1.02704	5.81154	0.488214	187.92	6.58611	80.9768	15.7122	0.252	77.7	53.48
	Concrete 80 mm	Wood fiber hardboard 20 mm	Polyurethane foam 2 50 mm	Wood and hemp fiber panels.6 DRY 140 40 mm	Polyurethane foam 1 80 mm	0.143622	0.0380737	0.318892	5.8064	0.265097	189.43	10.1088	80.3671	4.90721	0.27	77.7	70.49
	Concrete 70 mm	Granules of expanded perlite 7 mm	Wood and hemp fiber panels.11 40 mm	Wood fiber panels flexible 80 mm	Wood and hemp fiber panels.4 60 mm	0.211742	0.0706757	1.42545	5.6148	0.333783	175.708	10.1836	78.1741	20.5246	0.257	77.7	39.658
	Concrete 80 mm	Polyethylene foam 12 mm	Insulating polyurethane foam 50 mm	Polyurethane foam 1 30 mm	Wood and hemp fiber panels.10 100 mm	0.151641	0.0445418	0.804669	5.80411	0.293732	190.276	10.2832	80.4224	11.6453	0.272	77.7	56.861
	Concrete 100 mm	Insulating polyurethane foam 80 mm	Expanded polystyrene foam 20 mm	Concrete closed structure, Expanded clay 50 mm	Wood and hemp fiber panels.2 10 mm	0.214659	0.0651724	2.50748	5.97265	0.303609	275.88	9.01879	82.9763	35.3763	0.26	77.7	54.05
	Concrete 70 mm	Polyethylene foam 8 mm	Polyester Fiber.1 30 mm	Wood fiber panels flexible 80 mm	Insulating polyurethane foam 70 mm	0.157216	0.0703677	0.280373	5.63033	0.447585	161.644	7.73251	78.2608	4.72704	0.258	77.7	47.684
	Concrete 100 mm	Polyethylene foam 8 mm	Polyethylene foam 12 mm	Polyester Fiber.6 120 mm	Wood and hemp fiber panels.2 15 mm	0.262041	0.052373	1.17011	5.91148	0.199865	246.91	12.3731	81.9115	16.5469	0.255	77.7	31.035
	Concrete 70 mm	Kenaf fiber 60 mm	Wood and hemp fiber panels.5 22 mm	Wood and hemp fiber panels.5 22 mm	Wood and hemp fiber panels.6 100 mm	0.206571	0.0252365	1.24871	5.57384	0.122169	192.88	14.732	76.7381	17.2114	0.274	77.7	51.42
	Concrete 100 mm	Cork panels expanded 60 mm	Wood and hemp fiber panels.1 80 mm	Wood and hemp fiber panels.5 22 mm	Wood and hemp fiber panels.2 15 mm	0.215939	0.0370106	1.29826	5.93324	0.171394	249.39	13.5177	81.9331	18.0433	0.277	77.7	62.61
	Concrete 50 mm	Wood and hemp fiber panels.4 40 mm	Flax fiber 40 mm	Polyurethane foam 1 90 mm	Wood and hemp fiber panels.12 40 mm	0.147953	0.0687403	0.827063	5.13711	0.464607	130.64	9.14659	71.583	12.2819	0.26	77.7	57.48
	Concrete 80 mm	Exfoliated vermiculite 2 mm	Wood and hemp fiber panels.6 DRY 140 60 mm	Wood and hemp fiber panels.2 8 mm	Polyester Fiber.6 120 mm	0.210961	0.0318536	1.0711	5.74884	0.150993	209.21	14.2759	79.2481	14.8312	0.27	77.7	34.3706
	Concrete 90 mm	Polyethylene foam 5 mm	Polyester Fiber.8 20 mm	Polyester Fiber.8 80 mm	Wood and hemp fiber panels.7 60 mm	0.223658	0.0531924	0.563734	5.85415	0.237829	217.165	11.1708	81.2094	8.42917	0.255	77.7	31.9713
	Concrete 80 mm	Insulating polyurethane foam 80 mm	Expanded polystyrene foam 20 mm	Polyurethane foam 2 50 mm	OSB (Oriented Strand Board) 22 mm	0.156821	0.0749031	1.86148	5.81097	0.477635	195.63	7.19455	80.685	26.6271	0.252	77.7	79.8
	Concrete 90 mm	Polyurethane foam 2 20 mm	Wood and hemp fiber panels.3 80 mm	Air 25 mm	Rock wool 40 mm	0.24272	0.0582511	0.538889	5.85137	0.239992	215.5	10.5154	81.2601	8.21023	0.255	77.7	36.22
	Concrete 70 mm	Wood and hemp fiber panels.7 20 mm	Kenaf fiber 80 mm	Polyester Fiber.9 40 mm	Wood and hemp fiber panels.7 60 mm	0.184465	0.0818106	0.51684	5.63163	0.443503	164	8.18924	78.4743	8.21427	0.27	77.7	56.4
	Concrete 100 mm	Cement mortar 30 mm	Polyethylene foam 5 mm	Wood and hemp fiber panels.6 100 mm	Cork panels expanded 30 mm	0.301308	0.0500535	0.877012	5.93577	0.166121	307.765	12.4788	82.2355	12.5746	0.265	88.8	45.3327
	Concrete 60 mm	Air 5 mm	Wood and hemp fiber panels.3 120 mm	Wood and hemp fiber panels.1 60 mm	OSB (Oriented Strand Board) 18 mm	0.206186	0.0353853	1.97009	5.32024	0.171619	176.1	14.3605	73.3152	27.0415	0.263	77.7	44.7
	Concrete 90 mm	Exfoliated vermiculite 2 mm	Flax fiber 80 mm	Polyester Fiber.4 40 mm	Wood wool 50 mm	0.269011	0.0694755	1.98959	5.88209	0.258262	230.42	10.7975	81.8265	28.2114	0.262	77.7	60.2806
	Concrete 60 mm	OSB (Oriented Strand Board) 18 mm	Hemp fibers 80 mm	Polyester Fiber.8 60 mm	Flax fiber 60 mm	0.165302	0.0408378	0.49965	5.57256	0.247049	158.14	10.9661	77.161	7.4189	0.278	77.7	48.02
	Concrete 60 mm	Wood wool 25 mm	Wood and hemp fiber panels.7 50 mm	Wood and hemp fiber panels.7 80 mm	Wood wool 50 mm	0.219083	0.0863366	1.98859	5.50519	0.394082	167.375	10.0784	76.8833	28.4341	0.265	77.7	74.6
	Concrete 60 mm	Wood and hemp fiber panels.7 60 mm	Air 35 mm	Polyester Fiber.1 60 mm	Polyester Fiber.7 52 mm	0.21318	0.0929277	1.43804	5.37486	0.435912	150.84	8.90191	75.1736	21.0507	0.267	77.7	29.56
	Concrete 80 mm	Hydraulic lime coat 15 mm	Polyurethane foam 2 40 mm	Wood and hemp fiber panels.6 100 mm	Gypsum based dry 18 mm	0.249109	0.0519669	2.50561	5.84125	0.208611	239.35	12.0453	80.9482	34.7988	0.253	84.36	58.096
	Concrete 70 mm	Granules of expanded perlite 15 mm	Expanded polystyrene foam 50 mm	Wood and hemp fiber panels.5 22 mm	Wood fiber hardboard 120 mm	0.180145	0.0282361	0.947486	5.58668	0.156741	182.278	13.5209	77.0362	13.1903	0.277	77.7	37
	Concrete 70 mm	Wood and hemp fiber panels.10 100 mm	Expanded polystyrene foam 20 mm	Wood and hemp fiber panels.6 60 mm	OSB (Oriented Strand Board) 22 mm	0.200947	0.0453956	2.38811	5.60662	0.225908	194.4	13.2778	77.4818	33.0004	0.272	77.7	49.7
	Concrete 60 mm	Wood and hemp fiber panels.2 10 mm	Expanded polystyrene foam 120 mm	Exfoliated vermiculite 2 mm	Wood and hemp fiber panels.6 80 mm	0.17489	0.0493268	1.31094	5.42298	0.282046	157.87	11.0965	75.1921	18.6201	0.272	77.7	38.7306
	Concrete 100 mm	Wood and hemp fiber panels.13 10 mm	Polyurethane foam 1 70 mm	Wood and hemp fiber panels.10 60 mm	Wood wool 25 mm	0.191442	0.0611174	1.60474	5.9801	0.319248	241.045	9.5795	83.056	22.8387	0.265	77.7	68.27
	Concrete 70 mm	Polyester Fiber.1 40 mm	Kenaf fiber 60 mm	Wood and hemp fiber panels.1 100 mm	Polyethylene foam 6 mm	0.180161	0.0436969	0.908437	5.60966	0.242544	174.398	11.6159	77.6682	12.9925	0.276	77.7	51.3455
	Concrete 60 mm	Air 30 mm	Gypsum based dry 15 mm	Expanded polystyrene foam 140 mm	Polyester Fiber.7 24 mm	0.199265	0.100703	1.05938	5.50232	0.505374	160.63	7.61127	76.847	15.9514	0.269	77.7	45.22
	Concrete 70 mm	Polyester Fiber.9 100 mm	Wood and hemp fiber panels.13 10 mm	Polyester Fiber.7 24 mm	Insulating polyurethane foam 60 mm	0.164068	0.0358926	0.360315	5.60634	0.218767	169.94	10.5445	77.5757	5.44816	0.264	77.7	47.43
	Concrete 80 mm	Hydraulic lime coat 15 mm	Polyurethane foam 2 140 mm	Wood and hemp fiber panels.13 15 mm	Gypsum based dry 15 mm	0.169737	0.0769303	1.99454	5.89191	0.453232	218.85	7.14511	81.7808	28.4831	0.265	88.8	80.166
	Concrete 60 mm	Cork panels expanded 60 mm	Soft cellulose fibers panels 100 mm	Air 5 mm	Rock wool 50 mm	0.172107	0.0731669	0.362741	5.38387	0.425124	145.2	8.7562	75.0179	5.97681	0.275	77.7	63.38
	Concrete 60 mm	Air 30 mm	Hemp fibers 80 mm	Polyester Fiber.8 60 mm	Wood wool 50 mm	0.192899	0.0572263	1.97834	5.35148	0.296664	163.89	11.4132	74.274	27.8212	0.28	77.7	56.8
	Concrete 100 mm	Polyester Fiber.4 40 mm	Polyethylene foam 3 mm	Wood and hemp fiber panels.6 100 mm	Cork panels expanded 30 mm	0.244553	0.029758	0.876008	5.89148	0.121684	258.299	14.7026	81.1912	12.155	0.273	77.7	48.1227
	Concrete 60 mm	Polyurethane foam 1 90 mm	Polyester Fiber.1 50 mm	Polyester Fiber.7 22 mm	Wood and hemp fiber panels.12 40 mm	0.14752	0.053317	1.01943	5.37296	0.361423	148.28	9.70985	74.6145	14.7426	0.262	77.7	56.82
	Concrete 90 mm	Polyester Fiber.1 60 mm	Soft cellulose fibers panels 40 mm	Polyester Fiber.1 50 mm	Concrete 40 mm	0.230998	0.0990839	5.5626	5.90472	0.428938	290.9	7.65273	82.2808	77.8455	0.28	77.7	37.6
	Concrete 90 mm	Wood and hemp fiber panels.9 100 mm	Wood fiber panels flexible 40 mm	Wood and hemp fiber panels.1 30 mm	Concrete 10 mm	0.222679	0.0565688	2.09405	5.8619	0.254037	240.78	11.4615	81.3445	29.1643	0.27	77.7	33.54
	Concrete 100 mm	Polyester Fiber.9 120 mm	Wood and hemp fiber panels.2 10 mm	Wood and hemp fiber panels.2 19 mm	Wood and hemp fiber panels.2 15 mm	0.232318	0.0757926	1.26331	5.96052	0.326245	236.12	9.52165	82.9823	18.3789	0.264	77.7	33.32
	Concrete 60 mm	Air 5 mm	Polyester Fiber.8 120 mm	Hemp fibers 60 mm	OSB (Oriented Strand Board) 22 mm	0.179789	0.0394871	1.89079	5.32805	0.21963	167.78	12.6102	73.6476	26.1248	0.267	77.7	48.6
	Concrete 100 mm	Insulating polyurethane foam 80 mm	Wood and hemp fiber panels.1 20 mm	Wood and hemp fiber panels.9 60 mm	OSB (Oriented Strand Board) 15 mm	0.172421	0.0445666	1.84461	5.97307	0.258476	244.23	10.6869	82.7454	25.8249	0.275	77.7	62.2
	Concrete 80 mm	Wood and hemp fiber panels.2 19 mm	Wood fiber hardboard 140 mm	Wood and hemp fiber panels.2 12 mm	Gypsum based dry 12.5 mm	0.222591	0.0456192	1.99923	5.75994	0.204946	219.905	13.1493	79.6416	27.5972	0.2635	77.7	41.19
	Concrete 60 mm	Air 5 mm	Polyurethane foam 2 130 mm	Insulating polyurethane foam 50 mm	Wood and hemp fiber panels.13 12 mm	0.130527	0.0722449	0.605242	5.38418	0.553487	141.11	6.83604	74.8152	9.30478	0.257	77.7	79.49
	Concrete 60 mm	OSB (Oriented Strand Board) 25 mm	Polyurethane foam 2 70 mm	Insulating polyurethane foam 70 mm	Concrete closed structure, Expanded clay 50 mm	0.159036	0.0769887	3.22345	5.63401	0.484095	203.22	8.0051	78.417	45.3703	0.275	77.7	91.56
	Concrete 70 mm	Wood and hemp fiber panels.9 100 mm	Polyethylene foam 4 mm	Fiberglass 50 mm	Concrete 30 mm	0.231764	0.0788984	4.25352	5.59807	0.340426	235.732	9.91894	78.0637	59.2948	0.254	77.7	75.837
	Concrete 100 mm	Insulating polyurethane foam 80 mm	Expanded polystyrene foam 20 mm	Wood and hemp fiber panels.1 60 mm	Wood and hemp fiber panels.2 10 mm	0.165476	0.0472072	1.12164	5.97678	0.285281	235.48	10.0125	82.8338	16.0312	0.27	77.7	52.4
	Concrete 90 mm	Polyethylene foam 4 mm	Exfoliated vermiculite 2 mm	Air 10 mm	Wood fiber panels flexible 160 mm	0.214094	0.0853218	0.497134	5.90038	0.398524	206.222	7.96197	82.1216	7.97233	0.266	77.7	29.9876
	Concrete 100 mm	Polyurethane foam 1 60 mm	Wood and hemp fiber panels.9 80 mm	Air 15 mm	Wood and hemp fiber panels.2 10 mm	0.199424	0.0524406	0.995954	5.9639	0.26296	235.66	10.2573	82.7306	14.367	0.265	77.7	47.85
	Concrete 60 mm	Air 5 mm	Wood and hemp fiber panels.13 15 mm	Kenaf fiber 50 mm	Polyester Fiber.8 140 mm	0.185116	0.0371633	0.951983	5.38589	0.200757	160.35	13.0043	74.3798	13.3663	0.27	77.7	47.6
	Concrete 100 mm	Wood and hemp fiber panels.7 80 mm	Polyester Fiber.1 40 mm	Wood and hemp fiber panels.5 35 mm	Wood and hemp fiber panels.2 15 mm	0.22282	0.066986	1.36153	5.9618	0.300628	238.1	10.0532	82.8993	19.5902	0.27	77.7	34.1
	Concrete 60 mm	Wood and hemp fiber panels.2 8 mm	Insulating polyurethane foam 120 mm	Wood and hemp fiber panels.5 35 mm	Concrete closed structure, Expanded clay 50 mm	0.154488	0.0707288	3.76543	5.42832	0.457827	197.61	9.15454	75.6141	52.7109	0.273	77.7	64.1
	Concrete 70 mm	Polyurethane foam 2 60 mm	Polyethylene foam 2 mm	Cross-laminated timber panels 60 mm	Polyester Fiber.9 80 mm	0.195005	0.0199464	0.53411	5.57684	0.102287	188.366	11.6289	76.9277	7.59889	0.272	77.7	95.4585
	Concrete 60 mm	Hemp fibers 50 mm	Wood and hemp fiber panels.5 22 mm	Polyester Fiber.8 20 mm	Wood and hemp fiber panels.8 100 mm	0.180295	0.0382384	0.761582	5.31517	0.212087	143.04	12.0931	73.4968	10.8513	0.252	77.7	32.81
	Concrete 80 mm	Air 5 mm	Wood fiber hardboard 60 mm	Wood and hemp fiber panels.6 DRY 140 80 mm	Polyester Fiber.7 52 mm	0.204043	0.0320945	1.38924	5.74601	0.157292	210.84	14.6407	79.1719	19.151	0.277	77.7	34.56
	Concrete 100 mm	Air 10 mm	Expanded polystyrene foam 30 mm	Wood and hemp fiber panels.1 30 mm	Wood fiber panels flexible 100 mm	0.215934	0.0661684	0.509814	5.94385	0.306428	230.8	9.31493	82.612	7.92003	0.27	77.7	32.38
	Concrete 60 mm	Insulating polyurethane foam 80 mm	Polyethylene foam 25 mm	Wood and hemp fiber panels.3 60 mm	Polyurethane foam 2 50 mm	0.132333	0.0260678	0.432602	5.35792	0.196986	148.855	11.0039	74.0047	6.30307	0.275	77.7	66.5563
	Concrete 60 mm	Insulating polyurethane foam 50 mm	Wood and hemp fiber panels.6 100 mm	Polyester Fiber.3 20 mm	Wood and hemp fiber panels.10 40 mm	0.162664	0.0189573	0.7205	5.31884	0.116543	162.6	13.83	73.2459	10.0086	0.27	77.7	46.75
	Concrete 60 mm	Hemp fibers 120 mm	Wood and hemp fiber panels.10 40 mm	Air 5 mm	Wood wool 50 mm	0.166058	0.0590251	2.00613	5.37438	0.35545	160.21	10.8511	74.6614	28.2685	0.275	77.7	57.55
	Concrete 90 mm	Air 10 mm	Wood and hemp fiber panels.1 60 mm	Wood and hemp fiber panels.6 80 mm	Fiberglass 40 mm	0.205361	0.0247362	0.550732	5.85034	0.120452	228.08	14.0149	80.6332	7.79298	0.28	77.7	73.1
	Concrete 80 mm	Wood and hemp fiber panels.10 100 mm	Wood and hemp fiber panels.5 22 mm	Insulating polyurethane foam 30 mm	Wood and hemp fiber panels.7 20 mm	0.191953	0.0418332	0.495938	5.76709	0.217935	195.02	11.391	79.842	7.35442	0.252	77.7	41.13
	Concrete 70 mm	Air 5 mm	Rock wool 40 mm	Polyester Fiber.7 22 mm	Wood and hemp fiber panels.7 140 mm	0.180325	0.0554952	0.513557	5.57464	0.307751	168.54	10.0912	77.417	7.80226	0.277	77.7	32.68
	Concrete 90 mm	Insulating polyurethane foam 40 mm	Fiberglass 20 mm	Polyester Fiber.8 60 mm	Concrete closed structure, Expanded clay 50 mm	0.233627	0.0798384	3.51652	5.8962	0.341735	259.68	9.66376	82.1679	49.3428	0.26	77.7	78.61
	Concrete 80 mm	Polyester Fiber.1 40 mm	Polyester Fiber.8 60 mm	Polyester Fiber.8 20 mm	Rock wool 60 mm	0.199923	0.0484064	0.457712	5.75423	0.242125	192.4	10.6195	79.7827	6.95639	0.26	77.7	30.03
	Concrete 90 mm	Air 40 mm	Soft cellulose fibers panels 50 mm	Hemp fibers 60 mm	Wood and hemp fiber panels.2 19 mm	0.245955	0.109775	0.827022	5.90157	0.446321	206.65	6.88888	82.1506	12.8329	0.259	77.7	31.47
	Concrete 90 mm	Air 5 mm	Polyester Fiber.8 120 mm	Air 5 mm	Wood and hemp fiber panels.7 40 mm	0.218653	0.0458112	0.607425	5.85263	0.209515	219.2	11.9301	81.0473	8.8878	0.26	77.7	31.6
	Concrete 60 mm	Wood and hemp fiber panels.7 140 mm	Kenaf fiber 30 mm	Polyethylene foam 6 mm	Cement mortar 30 mm	0.208082	0.107189	3.8576	5.37564	0.515131	200.698	7.86296	75.2666	54.4863	0.266	88.8	40.2569
	Concrete 70 mm	Wood and hemp fiber panels.11 120 mm	Polyurethane foam 1 20 mm	Polyester Fiber.1 50 mm	Wood and hemp fiber panels.13 19 mm	0.175267	0.0908933	0.87307	5.63771	0.518598	164.19	6.93448	78.4607	13.2425	0.279	77.7	68.52
	Concrete 80 mm	Hydraulic lime coat 15 mm	Polyurethane foam 2 140 mm	Wood and hemp fiber panels.5 22 mm	Exfoliated vermiculite 2 mm	0.163299	0.0717838	0.980061	5.89256	0.439584	204.26	7.53018	81.8036	14.4635	0.259	88.8	69.2566
	Concrete 50 mm	Air 10 mm	Cork panels expanded 60 mm	Polyester Fiber.8 40 mm	Concrete 100 mm	0.335299	0.148722	10.608	4.97455	0.443549	343.6	9.61071	70.4395	147.872	0.26	77.7	58.6
	Concrete 90 mm	Insulating polyurethane foam 100 mm	Polyethylene foam 6 mm	Wood and hemp fiber panels.1 20 mm	Concrete closed structure, Expanded clay 50 mm	0.186449	0.0789379	3.47611	5.91454	0.423374	254.998	7.89304	82.2365	48.8822	0.266	77.7	57.6455
	Concrete 60 mm	Soft cellulose fibers panels 40 mm	Hemp fibers 80 mm	Wood and hemp fiber panels.5 52 mm	Wood and hemp fiber panels.1 40 mm	0.166467	0.0341089	0.987508	5.37073	0.204899	157.08	12.1995	74.207	13.9367	0.272	77.7	36.76
	Concrete 80 mm	Kenaf fiber 60 mm	Wood and hemp fiber panels.5 22 mm	Wood and hemp fiber panels.5 22 mm	Wood and hemp fiber panels.3 80 mm	0.218446	0.0349347	1.0606	5.75109	0.159924	206.08	13.1331	79.4096	14.8319	0.264	77.7	50.02
	Concrete 70 mm	Fiberglass 20 mm	Air 30 mm	Wood and hemp fiber panels.3 120 mm	OSB (Oriented Strand Board) 25 mm	0.24787	0.060273	2.39217	5.55691	0.243163	193.69	12.2349	77.0762	33.2958	0.265	77.7	78.1
	Concrete 70 mm	Mineral Insulating 50 mm	Wood and hemp fiber panels.3 80 mm	Polyethylene foam 8 mm	Wood and hemp fiber panels.5 60 mm	0.21531	0.0356698	1.37768	5.57939	0.165667	191.414	14.0667	76.9375	19.0779	0.268	77.7	41.134
	Concrete 90 mm	Polyester Fiber.1 50 mm	Kenaf fiber 40 mm	Expanded polystyrene foam 50 mm	Polyester Fiber.8 40 mm	0.194755	0.0756686	0.89475	5.90718	0.388532	209.65	8.53066	82.1783	13.3424	0.27	77.7	46.83
	Concrete 100 mm	Wood fiber panels flexible 40 mm	Polyurethane foam 1 60 mm	Hemp fibers 60 mm	Wood and hemp fiber panels.2 19 mm	0.161856	0.0603196	0.872449	5.97938	0.372675	230.79	8.39781	82.9491	12.8126	0.279	77.7	51.81
	Concrete 70 mm	Air 5 mm	Wood and hemp fiber panels.6 DRY 140 100 mm	Wood and hemp fiber panels.13 15 mm	Insulating polyurethane foam 70 mm	0.166149	0.035277	0.321525	5.57835	0.212322	173.97	11.4261	77.1508	4.88789	0.26	77.7	48.86
	Concrete 70 mm	Kenaf fiber 50 mm	Polyethylene foam 5 mm	Polyester Fiber.6 120 mm	Wood and hemp fiber panels.1 20 mm	0.201284	0.0348491	0.993464	5.58054	0.173134	182.665	13.2429	77.0319	13.9095	0.265	77.7	47.2212
	Concrete 90 mm	Wood and hemp fiber panels.7 50 mm	Hemp fibers 60 mm	Insulating polyurethane foam 60 mm	Polyethylene foam 12 mm	0.15629	0.0615737	0.295594	5.91219	0.393971	205.336	7.96283	82.0086	4.87669	0.272	77.7	48.351
	Concrete 60 mm	Cork panels expanded 20 mm	Polyurethane foam 1 30 mm	Wood and hemp fiber panels.6 120 mm	Concrete closed structure, Expanded clay 50 mm	0.210758	0.0352294	3.51731	5.35046	0.167156	214.28	14.1488	73.7433	48.371	0.28	77.7	60.17
	Concrete 80 mm	Air 5 mm	Expanded polystyrene foam 40 mm	Wood and hemp fiber panels.1 100 mm	Rock wool 40 mm	0.194191	0.0397915	0.552046	5.75671	0.204909	195	11.6498	79.656	8.10192	0.265	77.7	32.32
	Concrete 80 mm	Insulating polyurethane foam 80 mm	Polyethylene foam 15 mm	Polyester Fiber.7 24 mm	Insulating polyurethane foam 60 mm	0.140502	0.0332024	0.365627	5.79606	0.236314	188.015	9.81466	80.1579	5.48146	0.259	77.7	63.4937
	Concrete 80 mm	Air 5 mm	Wood and hemp fiber panels.1 60 mm	Soft cellulose fibers panels 50 mm	Concrete 70 mm	0.313447	0.116072	8.66313	5.76064	0.370307	341.6	9.71079	80.8051	120.574	0.265	77.7	35.45
	Concrete 100 mm	Air 5 mm	Air 30 mm	Wood and hemp fiber panels.6 DRY 140 40 mm	Wood and hemp fiber panels.9 100 mm	0.256245	0.0643732	0.913809	5.92344	0.251217	239.6	11.0167	82.3251	13.3433	0.275	77.7	30.2
	Concrete 80 mm	Soft cellulose fibers panels 40 mm	Hemp fibers 80 mm	Wood and hemp fiber panels.5 52 mm	Polyethylene foam 10 mm	0.192238	0.057011	1.21559	5.79778	0.296564	195.01	10.5472	80.5002	17.464	0.262	77.7	34.7025
	Concrete 80 mm	Polyethylene foam 2 mm	Soft cellulose fibers panels 100 mm	Polyester Fiber.8 60 mm	OSB (Oriented Strand Board) 18 mm	0.222193	0.078807	2.03774	5.78759	0.354678	201.366	9.77684	80.6673	28.9757	0.26	77.7	48.3985
	Concrete 50 mm	OSB (Oriented Strand Board) 25 mm	Polyurethane foam 2 70 mm	Insulating polyurethane foam 70 mm	Concrete closed structure, Expanded clay 50 mm	0.159188	0.0852498	3.2236	5.3959	0.535529	181.22	7.64689	75.2299	45.4971	0.265	77.7	90.36
	Concrete 80 mm	Wood and hemp fiber panels.6 DRY 140 40 mm	Polyurethane foam 2 30 mm	Wood and hemp fiber panels.6 DRY 140 40 mm	Polyurethane foam 1 80 mm	0.150234	0.0393718	0.316196	5.78791	0.262071	191.13	10.5364	80.1263	4.88103	0.27	77.7	66.32
	Concrete 60 mm	Insulating polyurethane foam 80 mm	Insulating polyurethane foam 30 mm	Polyester Fiber.5 80 mm	Polyethylene foam 12 mm	0.143314	0.0355466	1.06615	5.36826	0.248032	154.756	11.2305	74.2536	15.1109	0.262	77.7	59.611
	Concrete 90 mm	Polyester Fiber.1 50 mm	Polyurethane foam 1 30 mm	Wood and hemp fiber panels.5 22 mm	Cork panels expanded 60 mm	0.204079	0.0546276	0.809098	5.89565	0.267679	213.72	10.0706	81.822	11.8602	0.252	77.7	70.18
	Concrete 80 mm	Polyurethane foam 1 60 mm	Expanded polystyrene foam 20 mm	Wood and hemp fiber panels.1 60 mm	Wood and hemp fiber panels.7 40 mm	0.169571	0.0437502	0.658832	5.79126	0.258005	190.46	10.4097	80.2327	9.65097	0.26	77.7	50
	Concrete 90 mm	Polyethylene foam 2 mm	Air 30 mm	Polyurethane foam 1 120 mm	Wood and hemp fiber panels.2 19 mm	0.172135	0.076928	0.779775	5.91724	0.446905	206.756	6.85944	82.0628	11.7652	0.261	77.7	60.1585
	Concrete 70 mm	Expanded polystyrene foam 160 mm	Polyethylene foam 5 mm	Wood and hemp fiber panels.7 30 mm	Polyethylene foam 6 mm	0.168451	0.0845925	0.440259	5.63757	0.502178	161.463	7.10993	78.4275	7.1414	0.271	77.7	39.1168
	Concrete 70 mm	OSB (Oriented Strand Board) 22 mm	Hemp fibers 80 mm	Polyethylene foam 4 mm	Wood and hemp fiber panels.3 100 mm	0.181419	0.0368921	1.09303	5.76226	0.203353	190.472	12.598	79.6324	15.3492	0.276	77.7	48.847
	Concrete 80 mm	Polyethylene foam 12 mm	Wood fiber panels flexible 120 mm	Wood and hemp fiber panels.3 40 mm	Wood and hemp fiber panels.2 19 mm	0.201045	0.0658492	1.24186	5.79034	0.327535	194.306	10.3123	80.5249	17.9041	0.271	77.7	32.081
	Concrete 90 mm	Air 5 mm	Wood and hemp fiber panels.3 40 mm	Wood and hemp fiber panels.9 60 mm	Wood fiber panels flexible 80 mm	0.205975	0.0468556	0.525494	5.84603	0.227482	217.96	11.5611	80.9944	7.78062	0.275	77.7	33.08
	Concrete 60 mm	Wood and hemp fiber panels.4 20 mm	Polyester Fiber.5 100 mm	Wood and hemp fiber panels.5 22 mm	Wood and hemp fiber panels.1 60 mm	0.208624	0.0250856	0.932384	5.34771	0.120243	175.84	15.4959	73.554	12.8026	0.262	77.7	33.46
	Concrete 60 mm	Wood and hemp fiber panels.2 19 mm	Wood and hemp fiber panels.1 140 mm	Air 20 mm	Wood and hemp fiber panels.10 40 mm	0.184984	0.0320887	0.763736	5.37523	0.173468	163.17	13.8733	74.113	10.6654	0.279	77.7	33.07
	Concrete 60 mm	Cork panels expanded 80 mm	Wood and hemp fiber panels.3 80 mm	Cork panels expanded 10 mm	Polyester Fiber.7 35 mm	0.192002	0.0329191	1.32371	5.35157	0.171452	167.45	14.1509	73.7522	18.2931	0.265	77.7	79.65
	Concrete 60 mm	Polyester Fiber.8 40 mm	Insulating polyurethane foam 90 mm	Air 20 mm	Wood wool 50 mm	0.169408	0.0746751	1.99077	5.43424	0.4408	160.89	9.31196	75.7506	28.3649	0.26	77.7	75.66
	Concrete 60 mm	Wood and hemp fiber panels.7 60 mm	Soft cellulose fibers panels 60 mm	Wood fiber hardboard 60 mm	Polyester Fiber.8 20 mm	0.18606	0.0624711	0.987358	5.36805	0.335758	150.2	10.4182	74.6496	14.3831	0.26	77.7	36.95
	Concrete 60 mm	Polyester Fiber.9 60 mm	Insulating polyurethane foam 80 mm	Wood and hemp fiber panels.11 60 mm	Polyethylene foam 5 mm	0.145618	0.0809625	0.32648	5.40594	0.555994	139.845	6.78336	75.1895	5.48961	0.265	77.7	63.2812
	Concrete 90 mm	Granules of expanded perlite 20 mm	Flax fiber 80 mm	Wood and hemp fiber panels.4 20 mm	Polyurethane foam 2 50 mm	0.199677	0.0624344	0.430753	5.8967	0.312676	209.3	8.74418	81.8862	6.73907	0.26	77.7	49.78
	Concrete 60 mm	Polyethylene foam 30 mm	Wood and hemp fiber panels.10 80 mm	Wood and hemp fiber panels.5 60 mm	Wood and hemp fiber panels.3 40 mm	0.192475	0.0299342	1.08102	5.33435	0.155522	165.59	14.0391	73.5077	15.0086	0.27	77.7	32.8275
	Concrete 70 mm	Wood and hemp fiber panels.2 8 mm	Insulating polyurethane foam 20 mm	Polyurethane foam 2 70 mm	Insulating polyurethane foam 100 mm	0.120652	0.058087	0.254703	5.67904	0.481441	162.61	7.37189	78.7422	4.23752	0.268	77.7	83.8
	Concrete 60 mm	Polyethylene foam 6 mm	Air 40 mm	Insulating polyurethane foam 90 mm	Wood fiber hardboard 60 mm	0.168168	0.0802085	0.998584	5.36881	0.476954	145.038	7.95745	74.8514	14.8195	0.256	77.7	46.8055
	Concrete 90 mm	Wood and hemp fiber panels.11 100 mm	Polyester Fiber.8 60 mm	Wood and hemp fiber panels.13 12 mm	Polyethylene foam 12 mm	0.213503	0.0649731	1.01829	5.89697	0.30432	213.756	9.88941	81.9805	14.8781	0.274	77.7	54.151
	Concrete 50 mm	Polyester Fiber.4 40 mm	Soft cellulose fibers panels 120 mm	Polyester Fiber.9 50 mm	Granules of expanded perlite 7 mm	0.179162	0.0774044	0.502786	5.10873	0.432036	128.547	9.25371	71.3133	7.975	0.267	77.7	38.688
	Concrete 100 mm	Insulating polyurethane foam 80 mm	Air 25 mm	Polyurethane foam 2 40 mm	OSB (Oriented Strand Board) 22 mm	0.179959	0.0742493	1.8283	5.98029	0.412591	238.58	7.01391	82.9033	26.1616	0.267	77.7	75.71
	Concrete 90 mm	Wood and hemp fiber panels.11 40 mm	Wood and hemp fiber panels.9 80 mm	Wood and hemp fiber panels.7 20 mm	Wood and hemp fiber panels.5 22 mm	0.240398	0.0670612	1.14081	5.87013	0.278959	217.34	10.5231	81.6383	16.4885	0.252	77.7	39.9
	Concrete 80 mm	Cork panels expanded 40 mm	Concrete 90 mm	Wood and hemp fiber panels.1 30 mm	Hemp fibers 30 mm	0.323242	0.0178506	0.593405	5.65875	0.0552237	384.74	11.5319	78.0397	8.40274	0.27	77.7	52.4
	Concrete 70 mm	Kenaf fiber 40 mm	Flax fiber 80 mm	Polyurethane foam 1 50 mm	Wood fiber hardboard 20 mm	0.171417	0.0890735	0.617634	5.64561	0.519629	163.4	6.84257	78.528	9.68112	0.26	77.7	60.25
	Concrete 80 mm	Polyurethane foam 1 80 mm	Wood and hemp fiber panels.6 DRY 140 60 mm	Air 5 mm	Cellular glass 40 mm	0.172672	0.0536646	0.781562	5.79623	0.310789	192.88	9.71611	80.4405	11.4794	0.265	77.7	83.84
	Concrete 60 mm	Wood and hemp fiber panels.11 120 mm	Polyurethane foam 1 20 mm	Polyester Fiber.1 50 mm	Wood and hemp fiber panels.13 19 mm	0.175452	0.100881	0.873288	5.38014	0.57498	142.19	6.56502	75.0017	13.3577	0.269	77.7	67.32
	Concrete 70 mm	Hydraulic lime coat 15 mm	Wood and hemp fiber panels.5 22 mm	Cork panels expanded 100 mm	Polyurethane foam 1 50 mm	0.184743	0.0504493	0.372067	5.73276	0.273079	190.99	10.6928	79.5148	5.8019	0.257	88.8	92.946
	Concrete 90 mm	Wood and hemp fiber panels.7 120 mm	Wood and hemp fiber panels.5 22 mm	Air 30 mm	Gypsum based dry 10 mm	0.248795	0.0995398	1.74604	5.89801	0.400087	221.44	8.3587	82.3237	25.3526	0.272	77.7	36.8
	Concrete 60 mm	Cork panels expanded 30 mm	Insulating polyurethane foam 90 mm	Air 15 mm	Wood and hemp fiber panels.3 80 mm	0.144129	0.0449018	1.13758	5.42482	0.311538	154.04	10.8243	75.1775	16.1971	0.275	77.7	66.66
	Concrete 70 mm	Air 5 mm	Wood fiber hardboard 140 mm	Polyester Fiber.8 40 mm	Gypsum based dry 18 mm	0.200258	0.036648	2.28273	5.57785	0.183003	203.5	13.9519	76.9395	31.3527	0.273	77.7	47.2
	Concrete 70 mm	Polyester Fiber.9 80 mm	Kenaf fiber 50 mm	Wood and hemp fiber panels.1 40 mm	OSB (Oriented Strand Board) 22 mm	0.20859	0.0871032	2.26239	5.62597	0.417582	181.2	9.38239	78.5548	32.2074	0.262	77.7	61.5
	Concrete 80 mm	Polyethylene foam 8 mm	Wood and hemp fiber panels.1 140 mm	Wood and hemp fiber panels.2 15 mm	Polyester Fiber.8 20 mm	0.208349	0.0369469	1.03274	5.74515	0.177332	205.314	13.6739	79.2968	14.4031	0.263	77.7	32.944
	Concrete 80 mm	Polyester Fiber.7 35 mm	Wood and hemp fiber panels.6 80 mm	Polyester Fiber.4 60 mm	Exfoliated vermiculite 2 mm	0.251807	0.0340893	1.30827	5.7262	0.135379	220.72	15.0061	78.8754	18.0243	0.257	77.7	32.6806
	Concrete 90 mm	Polyurethane foam 1 30 mm	Polyester Fiber.1 30 mm	Polyester Fiber.8 80 mm	Flax fiber 40 mm	0.186619	0.0389516	0.588063	5.88757	0.208723	213.98	11.2088	81.4752	8.60055	0.27	77.7	45.74
	Concrete 60 mm	Wood and hemp fiber panels.2 8 mm	Wood and hemp fiber panels.11 100 mm	Wood and hemp fiber panels.6 100 mm	Wood and hemp fiber panels.2 8 mm	0.191822	0.039382	1.26296	5.39171	0.205305	162.68	12.2618	74.5478	17.7459	0.276	77.7	55.38
	Concrete 70 mm	Wood and hemp fiber panels.2 10 mm	Polyester Fiber.9 60 mm	Polyester Fiber.1 60 mm	Wood and hemp fiber panels.4 60 mm	0.203423	0.0680901	1.43371	5.65861	0.334722	177	10.3308	78.7388	20.5888	0.26	77.7	33.1
	Concrete 70 mm	Air 15 mm	Kenaf fiber 50 mm	Polyester Fiber.2 80 mm	Wood wool 50 mm	0.223905	0.0992233	1.97838	5.62351	0.44315	178.15	8.52775	78.6275	28.568	0.265	77.7	70.95
	Concrete 50 mm	Polyethylene foam 2 mm	Polyester Fiber.1 30 mm	Polyester Fiber.9 100 mm	Concrete 80 mm	0.266352	0.148109	9.48645	4.97127	0.556062	291.966	7.66658	70.2545	132.46	0.262	77.7	32.6485
	Concrete 80 mm	Kenaf fiber 60 mm	Kenaf fiber 50 mm	Polyester Fiber.8 20 mm	Soft cellulose fibers panels 60 mm	0.196475	0.0724191	0.538609	5.79158	0.368591	187.1	8.82978	80.5919	8.39464	0.27	77.7	68.3
	Concrete 60 mm	Air 5 mm	Polyester Fiber.7 22 mm	Wood and hemp fiber panels.7 120 mm	Cross-laminated timber panels 60 mm	0.227599	0.083434	3.05502	5.41385	0.366584	172.14	10.7361	75.5443	43.0009	0.267	77.7	77.16
	Concrete 90 mm	Polyurethane foam 1 100 mm	Polyethylene foam 15 mm	Wood and hemp fiber panels.3 60 mm	Polyethylene foam 10 mm	0.15773	0.0443498	1.0106	5.91385	0.281176	213.825	10.3827	81.9299	14.4805	0.275	77.7	58.9763
	Concrete 100 mm	Polyurethane foam 1 50 mm	Wood and hemp fiber panels.9 80 mm	Wood and hemp fiber panels.13 19 mm	Granules of expanded perlite 10 mm	0.210169	0.0517738	1.08732	5.95835	0.246344	238.295	10.8224	82.6388	15.5957	0.259	77.7	47.21
	Concrete 70 mm	Cork panels expanded 50 mm	Wood and hemp fiber panels.12 60 mm	Wood and hemp fiber panels.5 22 mm	Wood and hemp fiber panels.5 52 mm	0.220615	0.0416082	1.37925	5.59599	0.188601	188.38	13.468	77.2804	19.2168	0.254	77.7	55.32
	Concrete 60 mm	Air 5 mm	Air 5 mm	Wood and hemp fiber panels.8 180 mm	Polyethylene foam 4 mm	0.186077	0.051664	0.752962	5.33571	0.277649	151.932	11.5248	73.9874	10.9414	0.254	77.7	30.897
	Concrete 100 mm	Hydraulic lime coat 15 mm	Cork panels expanded 100 mm	Polyester Fiber.7 22 mm	Wood and hemp fiber panels.2 15 mm	0.273219	0.07555	1.2851	5.96209	0.276518	258.64	10.4938	83.0235	18.6037	0.252	88.8	77.496
	Concrete 60 mm	Polyethylene foam 2 mm	Wood fiber panels flexible 140 mm	Air 10 mm	Wood and hemp fiber panels.10 40 mm	0.194898	0.0939919	0.719604	5.37479	0.482262	143.396	8.16538	75.1264	11.1816	0.252	77.7	28.7885
	Concrete 60 mm	Soft cellulose fibers panels 80 mm	Wood and hemp fiber panels.8 100 mm	Polyester Fiber.8 20 mm	OSB (Oriented Strand Board) 18 mm	0.178215	0.053296	1.98169	5.3537	0.299054	150.1	11.4031	74.261	27.6865	0.278	77.7	51.55
	Concrete 70 mm	Expanded polystyrene foam 40 mm	Wood and hemp fiber panels.6 DRY 140 60 mm	Wood and hemp fiber panels.3 60 mm	Wood and hemp fiber panels.4 40 mm	0.195553	0.0330677	1.35002	5.58133	0.169098	185.8	13.8301	76.9685	18.7059	0.27	77.7	35.7
	Concrete 50 mm	Wood and hemp fiber panels.3 40 mm	Hemp fibers 80 mm	Polyester Fiber.1 50 mm	Polyester Fiber.7 52 mm	0.158952	0.0555814	1.45225	5.09265	0.349675	136.18	11.3904	70.6862	20.5634	0.272	77.7	34.36
	Concrete 80 mm	Wood and hemp fiber panels.2 19 mm	Insulating polyurethane foam 120 mm	Wood and hemp fiber panels.2 15 mm	Wood and hemp fiber panels.4 40 mm	0.143329	0.0473836	1.45577	5.84512	0.330593	198.74	10.279	81.0263	20.6132	0.274	77.7	61.08
	Concrete 80 mm	Insulating polyurethane foam 80 mm	Wood and hemp fiber panels.9 80 mm	Wood and hemp fiber panels.13 19 mm	Gypsum based dry 12.5 mm	0.167845	0.0488081	2.19272	5.79723	0.290793	208.825	10.6376	80.3777	30.643	0.2715	77.7	59.88
	Concrete 60 mm	Wood wool 50 mm	Wood and hemp fiber panels.4 60 mm	Insulating polyurethane foam 60 mm	Wood wool 50 mm	0.18816	0.0317067	1.95161	5.34551	0.168509	188.56	14.3041	73.6767	26.8423	0.28	77.7	100.41
	Concrete 60 mm	Air 5 mm	Polyester Fiber.8 60 mm	Wood and hemp fiber panels.7 80 mm	Wood and hemp fiber panels.1 60 mm	0.181881	0.0518536	0.978636	5.34759	0.285097	155.2	11.9167	74.12	13.9629	0.265	77.7	33.2
	Concrete 90 mm	Insulating polyurethane foam 80 mm	Polyethylene foam 15 mm	Wood and hemp fiber panels.3 60 mm	intonaco di calce e gesso 15 mm	0.182994	0.0607153	2.20044	5.90986	0.331788	233.775	9.46172	82.0883	31.0023	0.26	88.8	67.4838
	Concrete 100 mm	Insulating polyurethane foam 80 mm	Air 25 mm	Concrete 30 mm	OSB (Oriented Strand Board) 22 mm	0.247749	0.075424	4.03965	5.96712	0.304437	303.18	8.73845	83.0062	56.5842	0.257	77.7	60.9
	Concrete 80 mm	OSB (Oriented Strand Board) 25 mm	Insulating polyurethane foam 100 mm	Granules of expanded perlite 20 mm	Polyester Fiber.7 35 mm	0.168587	0.0643799	1.31269	5.89232	0.381879	207.15	8.81439	81.8529	18.9184	0.26	77.7	70.78
	Concrete 90 mm	Insulating polyurethane foam 80 mm	Expanded polystyrene foam 20 mm	Polyurethane foam 2 50 mm	Soft cellulose fibers panels 30 mm	0.143211	0.0609241	0.364341	5.9212	0.425415	204.53	7.30539	82.0417	5.81265	0.27	77.7	69.7
	Concrete 90 mm	Insulating polyurethane foam 50 mm	Hydraulic lime coat 15 mm	Wood and hemp fiber panels.11 60 mm	Concrete closed structure, Expanded clay 50 mm	0.245132	0.0726963	3.233	5.8827	0.296559	268.85	9.574	81.8814	45.3397	0.265	77.7	60.546
	Concrete 60 mm	Polyester Fiber.3 20 mm	Kenaf fiber 30 mm	Wood fiber panels flexible 140 mm	Wood and hemp fiber panels.13 19 mm	0.183701	0.087363	0.988138	5.36361	0.475571	145.2	8.31218	74.9031	14.7814	0.269	77.7	40.66
	Concrete 80 mm	Insulating polyurethane foam 80 mm	Wood wool 35 mm	Wood and hemp fiber panels.5 60 mm	Wood and hemp fiber panels.2 15 mm	0.175557	0.0232652	1.28828	5.78866	0.132523	212.005	13.1011	79.8165	17.8912	0.27	77.7	70.5
	Concrete 80 mm	Polyester Fiber.1 40 mm	Wood and hemp fiber panels.7 60 mm	Wood and hemp fiber panels.5 35 mm	Rock wool 60 mm	0.190159	0.0437025	0.510479	5.77729	0.229821	192.05	10.4432	80.0397	7.62047	0.275	77.7	31.98
	Concrete 60 mm	Polyester Fiber.8 80 mm	Hemp fibers 40 mm	Hemp fibers 60 mm	Wood and hemp fiber panels.2 15 mm	0.169404	0.0541212	0.767043	5.3551	0.31948	152.05	10.6022	74.3573	11.1272	0.255	77.7	33.85
	Concrete 50 mm	Gypsum based dry 12.5 mm	Hemp fibers 80 mm	Polyester Fiber.8 60 mm	Polyester Fiber.9 50 mm	0.173614	0.0509138	0.611019	5.28157	0.293259	139.515	10.3259	73.3066	9.09337	0.2525	77.7	39.56
	Concrete 80 mm	Wood and hemp fiber panels.7 20 mm	Air 35 mm	Wood and hemp fiber panels.10 80 mm	Hemp fibers 40 mm	0.227494	0.0816365	0.4948	5.77007	0.358851	187.32	8.88586	80.4205	7.90564	0.255	77.7	28.35
	Concrete 80 mm	Soft cellulose fibers panels 100 mm	Soft cellulose fibers panels 30 mm	Polyurethane foam 2 20 mm	Cement mortar 30 mm	0.230314	0.10785	3.7535	5.79655	0.468275	241.9	7.35179	80.862	53.0908	0.26	88.8	46.3614
	Concrete 70 mm	Granules of expanded perlite 10 mm	Wood and hemp fiber panels.3 120 mm	Wood and hemp fiber panels.5 60 mm	intonaco di calce e gesso 15 mm	0.219168	0.0320325	2.35165	5.56317	0.146155	214.925	15.137	76.58	32.21	0.275	88.8	52.86
	Concrete 70 mm	Soft cellulose fibers panels 140 mm	Concrete 10 mm	Wood and hemp fiber panels.2 10 mm	OSB (Oriented Strand Board) 25 mm	0.237626	0.0963065	2.85191	5.62137	0.405285	200.15	9.20023	78.6108	40.513	0.255	77.7	53.95
	Concrete 90 mm	Wood and hemp fiber panels.7 120 mm	Wood and hemp fiber panels.4 20 mm	Expanded polystyrene foam 20 mm	Polyester Fiber.8 20 mm	0.204102	0.0600093	0.864371	5.89579	0.294016	213.2	10.1378	81.8981	12.6713	0.27	77.7	34.85
	Concrete 70 mm	Wood fiber panels flexible 80 mm	Soft cellulose fibers panels 60 mm	Wood and hemp fiber panels.13 19 mm	Ready mixed coat 30 mm	0.230343	0.108164	2.32242	5.62596	0.469577	194.73	8.35683	78.7541	33.408	0.259	88.8	66.67
	Concrete 70 mm	Wood and hemp fiber panels.13 12 mm	Wood and hemp fiber panels.9 60 mm	Flax fiber 60 mm	Hemp fibers 50 mm	0.199464	0.0793155	0.389038	5.64278	0.397642	168.86	8.65315	78.6291	6.42578	0.252	77.7	33.93
	Concrete 70 mm	Wood and hemp fiber panels.2 8 mm	Air 20 mm	Wood and hemp fiber panels.6 120 mm	Concrete closed structure, Expanded clay 50 mm	0.305397	0.0732343	3.52753	5.56488	0.2398	234.64	12.7337	77.2632	48.8837	0.268	77.7	34.49
	Concrete 80 mm	Air 5 mm	Polyester Fiber.8 100 mm	Polyester Fiber.7 22 mm	Insulating polyurethane foam 60 mm	0.167812	0.0248804	0.35321	5.74393	0.148263	200.1	12.9254	79.2337	5.13647	0.267	77.7	47.07
	Concrete 100 mm	Cork panels expanded 10 mm	Soft cellulose fibers panels 120 mm	Wood and hemp fiber panels.5 35 mm	Wood and hemp fiber panels.2 10 mm	0.221854	0.0692617	1.3598	5.9652	0.312194	237.75	9.83124	82.9716	19.605	0.275	77.7	48.2
	Concrete 100 mm	Mineral Insulating 50 mm	Wood and hemp fiber panels.6 60 mm	Wood and hemp fiber panels.5 52 mm	Wood and hemp fiber panels.2 15 mm	0.247453	0.0332341	1.30541	5.92139	0.134305	257.64	14.1728	81.6721	18.0815	0.277	77.7	42.45
	Concrete 90 mm	Wood and hemp fiber panels.11 40 mm	Wood and hemp fiber panels.9 80 mm	Insulating polyurethane foam 40 mm	Wood and hemp fiber panels.5 22 mm	0.18613	0.0424276	0.978946	5.86738	0.227945	217.78	11.2819	81.2414	13.8497	0.272	77.7	53.36
	Concrete 70 mm	Polyester Fiber.2 80 mm	Polyurethane foam 2 40 mm	Wood and hemp fiber panels.7 80 mm	Polyethylene foam 3 mm	0.162857	0.0776124	0.503834	5.63903	0.476568	161.899	7.6903	78.4635	7.96526	0.273	77.7	47.8327
	Concrete 60 mm	Granules of expanded perlite 10 mm	Air 25 mm	Expanded polystyrene foam 50 mm	Insulating polyurethane foam 120 mm	0.137796	0.0794242	0.246253	5.39552	0.576391	138.995	6.24263	74.9309	4.23209	0.265	77.7	58.53
	Concrete 50 mm	Wood and hemp fiber panels.12 40 mm	Air 45 mm	Wood and hemp fiber panels.10 100 mm	OSB (Oriented Strand Board) 25 mm	0.235707	0.100873	2.2823	5.03098	0.427959	142.85	9.77376	70.5569	32.597	0.26	77.7	43.8
	Concrete 70 mm	Hydraulic lime coat 15 mm	Polyurethane foam 2 140 mm	Wood and hemp fiber panels.13 19 mm	Ready mixed coat 30 mm	0.163665	0.0754856	2.3145	5.76895	0.461219	210.52	8.07658	80.2538	32.8576	0.274	88.8	102.306
	Concrete 60 mm	Polyethylene foam 4 mm	Insulating polyurethane foam 80 mm	Wood and hemp fiber panels.6 80 mm	Concrete 40 mm	0.180812	0.0536739	6.04093	5.35496	0.296849	242.212	11.1081	74.3036	83.5325	0.264	77.7	50.747
	Concrete 90 mm	Insulating polyurethane foam 80 mm	Polyethylene foam 25 mm	Polyester Fiber.4 40 mm	Polyester Fiber.1 40 mm	0.162142	0.0347909	0.66998	5.90859	0.21457	213.505	10.5803	81.7242	9.68866	0.275	77.7	51.1063
	Concrete 60 mm	Hemp fibers 120 mm	Wood and hemp fiber panels.10 40 mm	Wood and hemp fiber panels.7 20 mm	OSB (Oriented Strand Board) 22 mm	0.167153	0.0726106	2.0754	5.37529	0.434397	156.26	9.38866	74.9139	29.4342	0.262	77.7	45.5
	Concrete 90 mm	Wood and hemp fiber panels.2 15 mm	Wood and hemp fiber panels.12 40 mm	Polyester Fiber.7 52 mm	Wood and hemp fiber panels.1 80 mm	0.21521	0.0264604	0.931795	5.85401	0.122951	233.89	14.7028	80.6416	12.8595	0.277	77.7	35.11
	Concrete 100 mm	Cork panels expanded 60 mm	Wood and hemp fiber panels.1 80 mm	Wood and hemp fiber panels.13 19 mm	Wood and hemp fiber panels.2 15 mm	0.225021	0.0430522	1.30608	5.93343	0.191326	247.82	12.9064	82.0562	18.2575	0.274	77.7	62.22
	Concrete 50 mm	Polyethylene foam 12 mm	Wood and hemp fiber panels.4 20 mm	Wood fiber panels flexible 100 mm	Polyester Fiber.8 80 mm	0.180197	0.0564566	0.983646	5.04397	0.313304	133.446	11.4215	70.0206	14.1639	0.262	77.7	31.491
	Concrete 50 mm	Wood wool 25 mm	Air 35 mm	Polyester Fiber.2 80 mm	Polyurethane foam 1 70 mm	0.172196	0.0997277	0.278726	5.24357	0.579152	124.545	6.47914	73.1003	4.89408	0.26	77.7	63.57
	Concrete 60 mm	Hemp fibers 30 mm	Wood and hemp fiber panels.3 60 mm	Wood fiber hardboard 20 mm	Wood fiber hardboard 100 mm	0.175088	0.024105	0.948479	5.30213	0.137674	163.74	14.7463	72.9752	13.0773	0.27	77.7	35.1
	Concrete 90 mm	Polyurethane foam 2 20 mm	Soft cellulose fibers panels 40 mm	Wood and hemp fiber panels.3 80 mm	Polyester Fiber.9 50 mm	0.190865	0.0319621	0.611334	5.8766	0.16746	218	12.2562	81.1841	8.76716	0.28	77.7	47.2
	Concrete 100 mm	Soft cellulose fibers panels 50 mm	Insulating polyurethane foam 40 mm	Polyethylene foam 30 mm	Polyester Fiber.7 52 mm	0.201637	0.0606387	1.44669	5.97148	0.300731	238.47	9.82847	82.9407	20.6923	0.272	77.7	46.6975
	Concrete 90 mm	Polyester Fiber.9 80 mm	Wood and hemp fiber panels.7 80 mm	Wood and hemp fiber panels.2 10 mm	Concrete 10 mm	0.215112	0.0849416	2.03193	5.90132	0.394871	230.3	8.37301	82.1915	29.0401	0.27	77.7	34.1
	Concrete 60 mm	Hemp fibers 120 mm	Wood and hemp fiber panels.10 40 mm	Air 5 mm	Wood and hemp fiber panels.10 40 mm	0.154366	0.0573301	0.786522	5.37382	0.37139	145.36	9.91472	74.6781	11.5771	0.265	77.7	30.85
	Concrete 60 mm	Polyethylene foam 4 mm	Wood and hemp fiber panels.7 140 mm	Wood and hemp fiber panels.5 35 mm	Ready mixed coat 30 mm	0.203379	0.0809854	2.43839	5.37023	0.398199	178.582	10.163	74.942	34.5097	0.269	88.8	65.217
	Concrete 80 mm	Air 20 mm	Flax fiber 120 mm	Wood and hemp fiber panels.13 19 mm	Wood and hemp fiber panels.7 40 mm	0.213892	0.0869176	0.667537	5.79147	0.406363	185.97	7.92353	80.6716	10.3145	0.279	77.7	35.45
	Concrete 90 mm	Flax fiber 100 mm	Wood and hemp fiber panels.7 40 mm	Air 20 mm	Wood and hemp fiber panels.2 19 mm	0.232253	0.103523	0.858086	5.90505	0.445735	207.37	6.89584	82.1455	13.1797	0.269	77.7	33.62
	Concrete 60 mm	Air 5 mm	Hemp fibers 80 mm	Polyester Fiber.8 60 mm	Wood wool 50 mm	0.194324	0.0579167	1.97841	5.35214	0.298043	163.89	11.3807	74.2948	27.8338	0.255	77.7	56.8
	Concrete 80 mm	Insulating polyurethane foam 80 mm	Expanded polystyrene foam 20 mm	Polyurethane foam 2 50 mm	Concrete closed structure, Expanded clay 50 mm	0.1572	0.0725194	3.24807	5.8108	0.461319	231.33	7.78348	80.7487	45.6565	0.28	77.7	72
	Concrete 70 mm	Cork panels expanded 10 mm	Polyethylene foam 8 mm	Insulating polyurethane foam 90 mm	Cork panels expanded 100 mm	0.139152	0.0437696	0.815262	5.65327	0.314544	170.704	10.2741	78.3339	11.7811	0.278	77.7	109.654
	Concrete 70 mm	Wood and hemp fiber panels.6 DRY 140 100 mm	Kenaf fiber 30 mm	Wood and hemp fiber panels.2 12 mm	Concrete 40 mm	0.2707	0.0982604	5.86785	5.5999	0.362986	260.26	10.1616	78.3505	81.7136	0.252	77.7	39.91
	Concrete 60 mm	Polyethylene foam 8 mm	Soft cellulose fibers panels 140 mm	Wood and hemp fiber panels.2 10 mm	Wood and hemp fiber panels.1 60 mm	0.175158	0.0583449	0.994695	5.36951	0.333099	149.764	10.5125	74.609	14.4234	0.278	77.7	40.344
	Concrete 80 mm	Polyethylene foam 15 mm	Wood and hemp fiber panels.1 20 mm	Polyester Fiber.9 120 mm	Kenaf fiber 20 mm	0.212137	0.0870284	0.485946	5.78872	0.410247	186.695	8.33904	80.6858	7.85801	0.255	77.7	37.0138
	Concrete 100 mm	Air 30 mm	Polyurethane foam 2 120 mm	Wood and hemp fiber panels.2 12 mm	Wood and hemp fiber panels.2 15 mm	0.179993	0.0717549	0.979525	5.97871	0.398654	230.41	7.51766	82.9507	14.4552	0.277	77.7	63.12
	Concrete 90 mm	Wood and hemp fiber panels.13 12 mm	Polyurethane foam 1 50 mm	Wood and hemp fiber panels.9 100 mm	Polyethylene foam 10 mm	0.195083	0.0473937	0.850448	5.91191	0.242941	216.89	10.9311	81.9344	12.2949	0.262	77.7	47.1025
	Concrete 60 mm	Air 5 mm	Air 10 mm	Wood and hemp fiber panels.3 140 mm	Wood and hemp fiber panels.1 60 mm	0.188476	0.0251654	0.942297	5.30435	0.133521	168.2	15.1737	72.9774	12.9601	0.275	77.7	33.2
	Concrete 90 mm	Polyethylene foam 3 mm	Air 5 mm	Expanded polystyrene foam 20 mm	Polyurethane foam 2 140 mm	0.157005	0.0686497	0.275481	5.92017	0.437247	203.699	6.87188	82.0291	4.5896	0.258	77.7	69.0528
	Concrete 70 mm	Polyester Fiber.8 60 mm	Wood and hemp fiber panels.2 15 mm	Wood and hemp fiber panels.3 100 mm	Polyester Fiber.8 20 mm	0.201749	0.0284688	0.991703	5.5844	0.14111	189.25	14.725	76.9043	13.6967	0.265	77.7	33.75
	Concrete 100 mm	Polyurethane foam 2 100 mm	Air 25 mm	Wood and hemp fiber panels.5 35 mm	Wood and hemp fiber panels.2 15 mm	0.190161	0.0609414	1.37577	5.97476	0.320473	236.4	9.28597	82.9673	19.7436	0.275	77.7	58.49
	Concrete 80 mm	Polyester Fiber.9 60 mm	Insulating polyurethane foam 80 mm	Granules of expanded perlite 20 mm	Polyester Fiber.7 35 mm	0.155069	0.0638627	1.32232	5.8148	0.411833	193.18	8.93191	80.8051	19.0386	0.275	77.7	52.68
	Concrete 80 mm	Polyurethane foam 1 20 mm	Wood and hemp fiber panels.3 100 mm	Polyester Fiber.8 60 mm	Polyethylene foam 8 mm	0.194654	0.0265851	0.865902	5.73648	0.136576	205.584	14.3359	79.036	12.0139	0.268	77.7	42.424
	Concrete 100 mm	Polyethylene foam 6 mm	Air 30 mm	Wood and hemp fiber panels.3 100 mm	OSB (Oriented Strand Board) 22 mm	0.32754	0.0912433	2.25482	5.91235	0.278572	253.498	10.7465	82.549	31.9703	0.258	77.7	42.6955
	Concrete 60 mm	Concrete 30 mm	Polyurethane foam 2 60 mm	Wood and hemp fiber panels.6 80 mm	Concrete 40 mm	0.232847	0.0567603	6.04199	5.88848	0.243767	307.3	11.5499	81.7012	83.4994	0.27	77.7	51.01
	Concrete 80 mm	Polyethylene foam 6 mm	Insulating polyurethane foam 80 mm	Wood and hemp fiber panels.6 80 mm	Polyester Fiber.1 30 mm	0.156406	0.0234692	0.72156	5.79577	0.150054	199.178	12.3953	79.9563	10.1997	0.276	77.7	52.3955
	Concrete 90 mm	Kenaf fiber 60 mm	Wood and hemp fiber panels.5 22 mm	Air 5 mm	Wood fiber panels flexible 100 mm	0.201521	0.0542777	0.514954	5.87367	0.26934	211.89	10.0664	81.5149	7.81451	0.277	77.7	49.56
	Concrete 70 mm	Polyurethane foam 1 50 mm	Wood and hemp fiber panels.9 80 mm	Polyethylene foam 3 mm	Wood and hemp fiber panels.5 60 mm	0.179889	0.0332134	1.39027	5.59956	0.184632	183.299	13.1579	77.2839	19.3421	0.263	77.7	47.8227
	Concrete 100 mm	Polyurethane foam 2 30 mm	Polyethylene foam 12 mm	Soft cellulose fibers panels 60 mm	Concrete closed structure, Expanded clay 50 mm	0.300658	0.122206	3.23244	5.95747	0.406463	273.846	7.35477	83.1319	46.1275	0.252	77.7	48.771
	Concrete 100 mm	Hemp fibers 50 mm	Wood and hemp fiber panels.13 12 mm	Wood and hemp fiber panels.7 100 mm	Wood and hemp fiber panels.2 15 mm	0.199519	0.0591708	0.847284	5.95307	0.296567	233.11	9.75518	82.6652	12.3972	0.277	77.7	35.66
	Concrete 60 mm	Fiberglass 40 mm	Wood and hemp fiber panels.3 100 mm	Wood fiber hardboard 60 mm	Wood and hemp fiber panels.13 19 mm	0.177092	0.0242902	1.22342	5.30011	0.137161	166.25	14.5672	72.9605	16.8302	0.279	77.7	74.57
	Concrete 80 mm	Polyester Fiber.1 40 mm	Wood and hemp fiber panels.2 15 mm	Polyurethane foam 1 90 mm	Concrete closed structure, Expanded clay 50 mm	0.180331	0.0715527	3.21961	5.78671	0.396786	233.89	8.97492	80.523	45.1781	0.275	77.7	61.26
	Concrete 70 mm	Wood fiber panels flexible 60 mm	Wood and hemp fiber panels.3 80 mm	Gypsum based dry 18 mm	OSB (Oriented Strand Board) 22 mm	0.25503	0.0721723	3.13824	5.59103	0.282995	207.17	11.6379	77.7582	43.8454	0.25	77.7	58.41
	Concrete 60 mm	Polyethylene foam 8 mm	Insulating polyurethane foam 80 mm	Cork panels expanded 60 mm	Polyurethane foam 1 60 mm	0.126107	0.0364729	0.359154	5.36699	0.289223	144.504	9.78904	74.3006	5.43981	0.268	77.7	95.394
	Concrete 90 mm	Polyethylene foam 20 mm	Wood and hemp fiber panels.2 10 mm	Polyester Fiber.9 50 mm	Wood and hemp fiber panels.6 100 mm	0.230489	0.0416345	1.26861	5.87427	0.180635	227.46	12.8789	81.2143	17.7732	0.27	77.7	33.085
	Concrete 70 mm	Coconut fiber 40 mm	Wood and hemp fiber panels.11 80 mm	Wood and hemp fiber panels.1 40 mm	Wood fiber hardboard 40 mm	0.192551	0.0634786	0.991719	5.63642	0.329672	174.2	10.23	78.373	14.4669	0.27	77.7	66.78
	Concrete 90 mm	Soft cellulose fibers panels 40 mm	Wood and hemp fiber panels.3 80 mm	Air 10 mm	Wood and hemp fiber panels.7 40 mm	0.231218	0.0501554	0.627234	5.8594	0.216918	216.8	11.2179	81.237	9.2751	0.26	77.7	34.1
	Concrete 60 mm	Hemp fibers 80 mm	Air 15 mm	Wood and hemp fiber panels.13 15 mm	Rock wool 100 mm	0.169074	0.0702172	0.369542	5.36208	0.415305	142.49	8.16089	74.645	5.97849	0.27	77.7	27.1
	Concrete 70 mm	Cork panels expanded 20 mm	Wood and hemp fiber panels.3 140 mm	Polyester Fiber.7 24 mm	OSB (Oriented Strand Board) 25 mm	0.209913	0.0300389	2.51647	5.56898	0.143101	205.73	15.5082	76.6143	34.4737	0.279	77.7	62.62
	Concrete 70 mm	Polyester Fiber.1 40 mm	Wood and hemp fiber panels.10 120 mm	Cork panels expanded 10 mm	OSB (Oriented Strand Board) 22 mm	0.200054	0.0603243	2.12035	5.59474	0.301541	183.9	11.1352	77.7093	29.6907	0.262	77.7	56.75
	Concrete 80 mm	Insulating polyurethane foam 40 mm	Wood and hemp fiber panels.13 15 mm	Wood and hemp fiber panels.6 120 mm	Wood and hemp fiber panels.13 15 mm	0.200228	0.0234466	1.3585	5.75434	0.117099	213.14	14.6202	79.2389	18.7119	0.27	77.7	45.16
	Concrete 60 mm	Polyethylene foam 12 mm	Wood and hemp fiber panels.6 120 mm	Wood fiber hardboard 60 mm	Wood and hemp fiber panels.13 19 mm	0.205149	0.0255327	1.21322	5.29149	0.124459	175.166	15.4839	72.7758	16.6077	0.271	77.7	33.961
	Concrete 90 mm	Insulating polyurethane foam 20 mm	Wood and hemp fiber panels.6 100 mm	Wood and hemp fiber panels.2 12 mm	Concrete closed structure, Expanded clay 50 mm	0.272389	0.0495909	3.52424	5.84409	0.182059	275.48	13.4418	80.8107	48.595	0.272	77.7	45.02
	Concrete 70 mm	Exfoliated vermiculite 2 mm	Wood and hemp fiber panels.3 160 mm	Polyester Fiber.7 22 mm	Wood and hemp fiber panels.7 20 mm	0.198366	0.0244735	0.902341	5.57767	0.123375	191.51	15.4643	76.7338	12.4445	0.274	77.7	34.9906
	Concrete 60 mm	Wood and hemp fiber panels.10 80 mm	Wood and hemp fiber panels.5 35 mm	Wood and hemp fiber panels.7 20 mm	Wood and hemp fiber panels.4 60 mm	0.205188	0.0362497	1.36253	5.34845	0.176666	167.15	13.8001	73.7675	18.9005	0.255	77.7	32.55
	Concrete 60 mm	Polyurethane foam 1 40 mm	Wood fiber panels flexible 80 mm	Polyester Fiber.2 80 mm	Wood and hemp fiber panels.2 19 mm	0.151609	0.0664595	0.87425	5.36144	0.438361	144.17	8.75857	74.6247	12.9115	0.279	77.7	47.24
	Concrete 100 mm	Polyurethane foam 2 60 mm	Polyethylene foam 25 mm	Polyurethane foam 2 50 mm	OSB (Oriented Strand Board) 22 mm	0.194148	0.0780506	1.84156	5.97618	0.402016	238.975	7.42142	82.9624	26.3946	0.257	77.7	77.7662
	Concrete 80 mm	Wood and hemp fiber panels.2 19 mm	Hemp fibers 50 mm	Wood and hemp fiber panels.6 80 mm	Wood and hemp fiber panels.7 30 mm	0.207943	0.0353908	0.773817	5.7987	0.170195	202.97	12.5283	80.1255	11.0352	0.259	77.7	33.52
	Concrete 60 mm	Cork panels expanded 60 mm	Polyurethane foam 2 60 mm	Cross-laminated timber panels 60 mm	Wood and hemp fiber panels.12 40 mm	0.180841	0.0222685	1.0179	5.391	0.123138	175.1	13.2384	74.3057	14.211	0.28	77.7	124.31
	Concrete 70 mm	Rock wool 100 mm	Air 40 mm	Wood and hemp fiber panels.11 40 mm	OSB (Oriented Strand Board) 25 mm	0.234141	0.129988	2.03234	5.61896	0.55517	175.45	6.04549	78.3083	29.6424	0.275	77.7	49.29
	Concrete 100 mm	Calcium silicate panels 80 mm	Wood and hemp fiber panels.5 35 mm	Granules of expanded perlite 7 mm	Concrete closed structure, Expanded clay 50 mm	0.328275	0.105467	3.52368	5.94303	0.321278	288.697	9.80156	83.1591	49.7595	0.272	77.7	85.168
	Concrete 80 mm	Air 5 mm	Wood and hemp fiber panels.1 100 mm	Polyester Fiber.7 22 mm	Insulating polyurethane foam 60 mm	0.167812	0.0248804	0.35321	5.74393	0.148263	200.1	12.9254	79.2337	5.13647	0.267	77.7	47.07
	Concrete 80 mm	Wood and hemp fiber panels.9 60 mm	Polyester Fiber.8 60 mm	Wood and hemp fiber panels.3 40 mm	Wood and hemp fiber panels.13 12 mm	0.230224	0.0511826	1.22978	5.75571	0.222316	204.36	12.4923	79.7117	17.3105	0.252	77.7	31.96
	Concrete 90 mm	Insulating polyurethane foam 50 mm	Hemp fibers 60 mm	Wood and hemp fiber panels.12 60 mm	Polyethylene foam 12 mm	0.163633	0.0499164	0.852827	5.91002	0.30505	210.876	9.99305	81.9545	12.3963	0.272	77.7	46.791
	Concrete 70 mm	Soft cellulose fibers panels 80 mm	Fiberglass 40 mm	Wood and hemp fiber panels.7 80 mm	Polyethylene foam 6 mm	0.174111	0.0826126	0.496876	5.63925	0.474482	162.678	7.72787	78.529	7.93436	0.276	77.7	77.9955
	Concrete 70 mm	Polyethylene foam 5 mm	Flax fiber 80 mm	Wood and hemp fiber panels.1 80 mm	Wood and hemp fiber panels.5 35 mm	0.196212	0.0486756	1.35597	5.60286	0.248077	178.815	11.6775	77.6295	19.1465	0.27	77.7	35.7712
	Concrete 70 mm	Wood and hemp fiber panels.2 12 mm	Air 15 mm	Polyester Fiber.9 120 mm	Insulating polyurethane foam 40 mm	0.182351	0.0801686	0.332245	5.66299	0.43964	164.2	7.91319	78.8428	5.56624	0.257	77.7	41.62
	Concrete 70 mm	Wood fiber panels flexible 40 mm	Polyurethane foam 1 60 mm	Polyester Fiber.7 35 mm	Insulating polyurethane foam 60 mm	0.140797	0.0282023	0.364525	5.63117	0.200304	169.75	10.6198	77.8116	5.40006	0.265	77.7	63.35
	Concrete 60 mm	Insulating polyurethane foam 80 mm	Wood and hemp fiber panels.9 80 mm	Wood and hemp fiber panels.11 40 mm	Wood and hemp fiber panels.2 10 mm	0.146119	0.0371987	0.745861	5.35534	0.254578	149.58	10.6698	74.1256	10.7151	0.27	77.7	60.19
	Concrete 70 mm	Wood and hemp fiber panels.13 19 mm	Wood fiber hardboard 80 mm	Wood and hemp fiber panels.5 22 mm	Polyester Fiber.8 60 mm	0.220681	0.0411276	0.946157	5.61919	0.186366	186.71	13.264	77.6302	13.2984	0.251	77.7	31.93
	Concrete 60 mm	Polyurethane foam 1 60 mm	Wood and hemp fiber panels.4 60 mm	Polyester Fiber.2 80 mm	Gypsum based dry 12.5 mm	0.160844	0.0271562	1.37624	5.32702	0.168836	166.835	11.4836	73.5729	19.104	0.2725	77.7	58.91
	Concrete 80 mm	Air 5 mm	Air 5 mm	Wood and hemp fiber panels.8 160 mm	Cork panels expanded 20 mm	0.189088	0.0445946	0.777562	5.75996	0.23584	196	12.0205	79.7354	11.1389	0.27	77.7	43.7
	Concrete 90 mm	Soft cellulose fibers panels 40 mm	Soft cellulose fibers panels 40 mm	Polyester Fiber.1 50 mm	Concrete 40 mm	0.271149	0.119563	5.53162	5.89891	0.44095	290.7	7.23512	82.3092	77.7093	0.26	77.7	37.5
	Concrete 80 mm	Insulating polyurethane foam 80 mm	Fiberglass 50 mm	Wood and hemp fiber panels.3 40 mm	OSB (Oriented Strand Board) 18 mm	0.157493	0.0656526	2.16322	5.80941	0.416861	199.78	8.69504	80.741	30.6191	0.268	77.7	107.49
	Concrete 100 mm	Polyethylene foam 20 mm	Polyurethane foam 2 60 mm	Concrete 50 mm	Polyester Fiber.9 40 mm	0.24772	0.0185861	0.926346	5.9528	0.0750285	334.76	10.9481	82.1089	12.9934	0.27	77.7	49.695
	Concrete 80 mm	Gypsum based dry 18 mm	Polyester Fiber.8 60 mm	Wood and hemp fiber panels.10 80 mm	Kenaf fiber 20 mm	0.222836	0.0551285	0.647301	5.85252	0.247395	216.1	11.4028	81.2019	9.57205	0.258	77.7	51.3
	Concrete 70 mm	Wood and hemp fiber panels.2 19 mm	Wood fiber hardboard 140 mm	Wood and hemp fiber panels.2 19 mm	Wood and hemp fiber panels.2 10 mm	0.208261	0.0395754	1.20838	5.60541	0.190028	187.44	13.7116	77.3739	16.7807	0.258	77.7	32.84
	Concrete 90 mm	Polyethylene foam 5 mm	Polyester Fiber.8 20 mm	Polyester Fiber.8 80 mm	Wood fiber panels flexible 80 mm	0.200103	0.0423244	0.527703	5.85299	0.211513	218.125	11.837	81.0152	7.73802	0.275	77.7	33.4513
	Concrete 70 mm	Insulating polyurethane foam 20 mm	Hemp fibers 60 mm	Wood and hemp fiber panels.5 52 mm	Wood and hemp fiber panels.7 50 mm	0.182462	0.0368212	0.650405	5.60256	0.201802	173.54	11.1517	77.5119	9.4315	0.252	77.7	40.42
	Concrete 90 mm	Wood and hemp fiber panels.6 DRY 140 80 mm	Polyethylene foam 15 mm	Polyester Fiber.4 60 mm	OSB (Oriented Strand Board) 18 mm	0.257993	0.0558829	2.24722	5.86368	0.216606	237.295	12.7169	81.2426	31.219	0.263	77.7	44.2137
	Concrete 90 mm	Wood wool 25 mm	Wood and hemp fiber panels.1 40 mm	Kenaf fiber 60 mm	Concrete closed structure, Expanded clay 50 mm	0.307282	0.107573	3.23724	5.87844	0.350079	267.025	9.47133	82.2784	45.8296	0.265	77.7	68.35
	Concrete 80 mm	Polyurethane foam 1 60 mm	Wood and hemp fiber panels.4 60 mm	Air 45 mm	Polyester Fiber.8 20 mm	0.214928	0.0501681	1.01126	5.77616	0.233418	197.26	10.7002	80.1045	14.5638	0.265	77.7	44.15
	Concrete 90 mm	Polyurethane foam 2 30 mm	Polyurethane foam 2 50 mm	Polyester Fiber.1 60 mm	Cork panels expanded 30 mm	0.173703	0.0740701	0.627377	5.91557	0.426418	206.2	7.45117	82.1234	9.63118	0.26	77.7	72.83
	Concrete 60 mm	Soft cellulose fibers panels 40 mm	Polyester Fiber.9 120 mm	Expanded polystyrene foam 20 mm	Wood and hemp fiber panels.3 40 mm	0.168632	0.0673849	1.04929	5.37062	0.399598	147.9	9.83469	74.7739	15.297	0.28	77.7	38.95
	Concrete 80 mm	Polyurethane foam 1 100 mm	Polyurethane foam 2 20 mm	Hemp fibers 50 mm	Wood and hemp fiber panels.2 15 mm	0.140194	0.0629442	0.780142	5.81326	0.448979	185.65	7.80961	80.6732	11.5921	0.265	77.7	69.02
	Concrete 80 mm	Air 5 mm	Air 35 mm	Polyester Fiber.1 60 mm	Soft cellulose fibers panels 80 mm	0.23799	0.117651	0.428566	5.79083	0.494351	181	6.26543	80.5627	7.15166	0.26	77.7	32.05
	Concrete 100 mm	Wood and hemp fiber panels.7 20 mm	Soft cellulose fibers panels 80 mm	Polyurethane foam 2 50 mm	OSB (Oriented Strand Board) 22 mm	0.204091	0.0778863	1.84147	5.96978	0.381626	240.25	8.08537	82.9839	26.3671	0.272	77.7	68.15
	Concrete 80 mm	Cork panels expanded 60 mm	Flax fiber 80 mm	Wood and hemp fiber panels.13 19 mm	Polyester Fiber.8 20 mm	0.218288	0.0842082	1.0078	5.79061	0.385766	193.17	9.13834	80.7541	15.0006	0.259	77.7	62.12
	Concrete 100 mm	Flax fiber 100 mm	Air 50 mm	Wood and hemp fiber panels.13 12 mm	Wood and hemp fiber panels.2 15 mm	0.294654	0.124599	0.945138	5.95979	0.422866	229.21	6.49306	82.8924	14.5848	0.277	77.7	30.66
	Concrete 80 mm	Fiberglass 40 mm	Polyethylene foam 6 mm	Wood and hemp fiber panels.1 100 mm	Expanded polystyrene foam 50 mm	0.177696	0.0319922	0.497714	5.75786	0.180039	195.228	12.0663	79.5514	7.23168	0.276	77.7	75.2755
	Concrete 70 mm	Wood and hemp fiber panels.7 80 mm	Expanded polystyrene foam 50 mm	Air 5 mm	Concrete closed structure, Expanded clay 50 mm	0.246815	0.125562	3.21667	5.62592	0.508728	209.75	7.38828	78.7766	45.9583	0.255	77.7	36.38
	Concrete 90 mm	Wood and hemp fiber panels.7 100 mm	Wood and hemp fiber panels.2 10 mm	Polyester Fiber.1 40 mm	Granules of expanded perlite 20 mm	0.21648	0.078997	0.497697	5.89683	0.364915	208.35	8.45597	82.0671	7.90322	0.26	77.7	32.98
	Concrete 80 mm	Air 5 mm	Wood fiber hardboard 60 mm	Polyester Fiber.1 60 mm	Polyester Fiber.7 52 mm	0.216621	0.0599271	1.42094	5.7597	0.276645	201.44	11.5876	79.9596	20.1532	0.257	77.7	31.96
	Concrete 80 mm	Air 5 mm	Wood and hemp fiber panels.2 19 mm	Wood and hemp fiber panels.6 120 mm	Concrete 30 mm	0.298472	0.0644952	4.85332	5.71628	0.216085	275.17	12.9863	79.2476	66.8723	0.254	77.7	31.27
	Concrete 60 mm	Air 40 mm	Hemp fibers 60 mm	Flax fiber 60 mm	Wood and hemp fiber panels.12 40 mm	0.206375	0.116063	0.815975	5.36678	0.562389	141.68	6.7952	75.0343	12.7193	0.26	77.7	29.97
	Concrete 90 mm	Insulating polyurethane foam 40 mm	Hemp fibers 60 mm	Wood and hemp fiber panels.12 60 mm	Polyethylene foam 12 mm	0.176167	0.0557039	0.847742	5.90696	0.3162	210.516	9.71542	81.9878	12.4139	0.262	77.7	44.101
	Concrete 80 mm	Exfoliated vermiculite 2 mm	Wood and hemp fiber panels.12 140 mm	Granules of expanded perlite 20 mm	Polyester Fiber.7 24 mm	0.216822	0.048575	1.17083	5.75431	0.224031	204.1	12.4336	79.6694	16.4593	0.266	77.7	33.9306
	Concrete 70 mm	Polyethylene foam 5 mm	Expanded polystyrene foam 100 mm	Wood and hemp fiber panels.5 52 mm	Wood and hemp fiber panels.5 35 mm	0.197248	0.046328	1.39317	5.61422	0.234872	181.155	11.4963	77.7712	19.6845	0.262	77.7	36.3312
	Concrete 60 mm	Polyurethane foam 1 120 mm	Wood and hemp fiber panels.5 22 mm	Kenaf fiber 40 mm	Polyethylene foam 20 mm	0.140715	0.0493978	0.619933	5.37327	0.351049	144.92	9.26724	74.5665	9.20151	0.262	77.7	74.485
	Concrete 70 mm	Polyester Fiber.8 120 mm	Polyester Fiber.1 30 mm	Wood and hemp fiber panels.4 20 mm	Wood wool 35 mm	0.200951	0.0387448	1.89219	5.58952	0.192807	192.875	13.9601	77.1148	26.1022	0.275	77.7	53.6
	Concrete 70 mm	Wood fiber panels flexible 40 mm	Polyurethane foam 1 60 mm	Polyester Fiber.7 35 mm	Insulating polyurethane foam 70 mm	0.132675	0.0245713	0.329992	5.63086	0.185199	170.11	10.8566	77.7535	4.87301	0.275	77.7	67.25
	Concrete 70 mm	Wood and hemp fiber panels.2 8 mm	Air 5 mm	Wood and hemp fiber panels.6 120 mm	Concrete closed structure, Expanded clay 50 mm	0.307586	0.0745277	3.52782	5.56563	0.242299	234.64	12.6862	77.2958	48.9062	0.253	77.7	34.49
	Concrete 70 mm	Polyethylene foam 5 mm	Hemp fibers 140 mm	Polyester Fiber.3 20 mm	Polyester Fiber.7 22 mm	0.167957	0.0779956	1.03747	5.63655	0.464378	165.825	8.21806	78.4985	15.3312	0.257	77.7	29.5813
	Concrete 90 mm	Insulating polyurethane foam 50 mm	intonaco di calce e gesso 15 mm	Wood and hemp fiber panels.11 60 mm	Concrete closed structure, Expanded clay 50 mm	0.245514	0.0655385	3.21825	5.87915	0.266944	272.6	9.88943	81.7433	45.0155	0.265	77.7	78.58
	Concrete 60 mm	Polyurethane foam 2 100 mm	Expanded polystyrene foam 80 mm	Air 5 mm	Wood and hemp fiber panels.2 19 mm	0.1447	0.0789687	0.847075	5.38138	0.545741	142.67	7.22236	74.9126	12.7288	0.264	77.7	62.66
	Concrete 90 mm	Polyethylene foam 8 mm	Polyethylene foam 15 mm	Wood and hemp fiber panels.3 60 mm	Wood and hemp fiber panels.6 100 mm	0.232259	0.0313369	1.25534	5.84398	0.134922	234.159	14.5865	80.5378	17.3306	0.273	77.7	33.3077
	Concrete 90 mm	Polyethylene foam 10 mm	Wood and hemp fiber panels.7 140 mm	Granules of expanded perlite 7 mm	Wood and hemp fiber panels.2 12 mm	0.221141	0.0890781	0.762556	5.90079	0.40281	208.738	8.0065	82.178	11.7105	0.259	77.7	32.2405
	Concrete 60 mm	Hemp fibers 100 mm	Wood and hemp fiber panels.10 40 mm	Air 5 mm	Wood wool 50 mm	0.186729	0.0719446	2.00478	5.36895	0.385288	159.45	10.1461	74.8016	28.4818	0.255	77.7	56.05
	Concrete 80 mm	Polyethylene foam 12 mm	Polyurethane foam 1 90 mm	Wood and hemp fiber panels.13 19 mm	Concrete closed structure, Expanded clay 50 mm	0.21537	0.100577	3.59328	5.80095	0.466997	234.006	7.45891	80.8736	50.7916	0.251	77.7	57.471
	Concrete 70 mm	Polyester Fiber.9 40 mm	Exfoliated vermiculite 2 mm	Wood and hemp fiber panels.8 140 mm	Granules of expanded perlite 15 mm	0.184612	0.0480756	0.697197	5.59773	0.260413	172.958	11.46	77.572	10.1583	0.267	77.7	34.1406
	Concrete 70 mm	Insulating polyurethane foam 50 mm	Wood and hemp fiber panels.2 12 mm	Wood and hemp fiber panels.3 120 mm	Polyethylene foam 12 mm	0.174126	0.025449	0.919214	5.59169	0.146153	181.756	13.5519	77.0795	12.8208	0.264	77.7	45.201
	Concrete 80 mm	Insulating polyurethane foam 70 mm	Polyethylene foam 30 mm	Polyester Fiber.7 52 mm	Cork panels expanded 40 mm	0.166048	0.0305427	0.856362	5.79301	0.183939	198.35	11.6349	80.0391	12.1447	0.272	77.7	67.6975
	Concrete 90 mm	Kenaf fiber 60 mm	Polyurethane foam 2 20 mm	Polyester Fiber.1 60 mm	Cork panels expanded 30 mm	0.200492	0.0855997	0.615251	5.91127	0.426948	207.1	7.44851	82.1817	9.61409	0.26	77.7	72.4
	Concrete 80 mm	Wood and hemp fiber panels.13 10 mm	Wood and hemp fiber panels.6 DRY 140 100 mm	Wood and hemp fiber panels.5 60 mm	Wood and hemp fiber panels.4 20 mm	0.223891	0.0350495	1.36436	5.77181	0.156547	213.8	14.3075	79.5838	18.875	0.27	77.7	34.3
	Concrete 80 mm	Wood fiber panels flexible 80 mm	Wood and hemp fiber panels.1 60 mm	Air 20 mm	Hemp fibers 30 mm	0.200203	0.0536345	0.574723	5.77736	0.2679	190.7	10.409	80.1774	8.63509	0.27	77.7	31.18
	Concrete 80 mm	Wood fiber hardboard 60 mm	Polyurethane foam 1 50 mm	Wood fiber hardboard 20 mm	Concrete closed structure, Expanded clay 50 mm	0.221908	0.080449	3.44075	5.77735	0.362533	240.6	9.9384	80.5499	48.2313	0.26	77.7	50.45
	Concrete 60 mm	Wood fiber panels flexible 60 mm	Wood and hemp fiber panels.3 80 mm	Wood and hemp fiber panels.5 60 mm	Granules of expanded perlite 15 mm	0.189646	0.0255456	1.04371	5.32848	0.134701	167.757	14.6502	73.3493	14.4641	0.275	77.7	34.37
	Concrete 100 mm	Polyurethane foam 2 30 mm	Wood and hemp fiber panels.3 100 mm	Polyester Fiber.7 22 mm	Wood and hemp fiber panels.2 10 mm	0.225665	0.0366985	1.29833	5.9332	0.162624	248.29	13.2245	81.9541	18.0844	0.262	77.7	44.04
	Concrete 80 mm	Polyurethane foam 2 70 mm	Wood and hemp fiber panels.6 60 mm	Wood and hemp fiber panels.7 40 mm	Granules of expanded perlite 20 mm	0.175081	0.0305109	0.597223	5.78028	0.174267	196.7	11.5174	79.8694	8.60231	0.27	77.7	55.08
	Concrete 60 mm	Air 5 mm	Wood and hemp fiber panels.1 80 mm	Kenaf fiber 60 mm	Concrete closed structure, Expanded clay 50 mm	0.246335	0.092435	3.26119	5.3398	0.375242	197.8	10.1454	74.6849	45.8593	0.255	77.7	51.35
	Concrete 60 mm	Wood and hemp fiber panels.4 20 mm	Polyester Fiber.5 100 mm	Polyester Fiber.8 20 mm	Wood and hemp fiber panels.1 60 mm	0.20628	0.0280583	0.936278	5.34657	0.136021	173.1	15.043	73.586	12.8884	0.26	77.7	33.2
	Concrete 80 mm	Polyethylene foam 6 mm	Air 35 mm	Wood and hemp fiber panels.7 100 mm	Wood wool 50 mm	0.266277	0.106201	1.96731	5.78209	0.398835	200.448	8.82919	80.9066	28.5063	0.271	77.7	54.9455
	Concrete 100 mm	Insulating polyurethane foam 80 mm	Polyethylene foam 15 mm	Polyester Fiber.4 40 mm	OSB (Oriented Strand Board) 18 mm	0.200303	0.066536	2.34327	5.97376	0.332177	245.675	9.1991	83.0224	33.0928	0.253	77.7	60.4637
	Concrete 80 mm	Wood fiber hardboard 100 mm	Air 30 mm	Wood and hemp fiber panels.2 19 mm	Polyester Fiber.9 40 mm	0.22839	0.0532564	0.6712	5.75314	0.233182	198.37	11.6497	79.7808	9.88253	0.269	77.7	30.27
	Concrete 60 mm	Kenaf fiber 50 mm	Air 5 mm	Insulating polyurethane foam 90 mm	Wood and hemp fiber panels.4 60 mm	0.147907	0.0557059	1.46141	5.3966	0.376629	153.64	9.87239	74.9699	20.8359	0.265	77.7	66.61
	Concrete 70 mm	Cork panels expanded 20 mm	Wood and hemp fiber panels.3 140 mm	Expanded polystyrene foam 20 mm	Expanded polystyrene foam 20 mm	0.190547	0.026314	0.565266	5.56868	0.138097	184.4	14.1173	76.7319	7.97029	0.27	77.7	46.4
	Concrete 90 mm	Cork panels expanded 80 mm	Granules of expanded perlite 7 mm	Cork panels expanded 60 mm	Cork panels expanded 40 mm	0.195454	0.0449689	0.781706	5.87471	0.230074	220.248	11.9572	81.3379	11.2053	0.277	77.7	117.938
	Concrete 100 mm	Insulating polyurethane foam 80 mm	Polyethylene foam 15 mm	Wood and hemp fiber panels.9 60 mm	Hydraulic lime coat 15 mm	0.181428	0.0608239	1.83039	5.97589	0.335251	249.025	9.0351	82.9653	25.9435	0.27	88.8	50.6497
	Concrete 70 mm	Flax fiber 80 mm	Air 35 mm	Air 10 mm	Flax fiber 60 mm	0.250883	0.143887	0.32046	5.61624	0.573523	158.2	4.98501	77.9006	5.26124	0.255	77.7	29.47
	Concrete 90 mm	Polyurethane foam 1 40 mm	Polyester Fiber.8 100 mm	Cork panels expanded 20 mm	intonaco di calce e gesso 15 mm	0.199904	0.0408859	1.89358	5.88114	0.204528	238.84	12.0232	81.368	26.2758	0.265	88.8	74.71
	Concrete 60 mm	Wood and hemp fiber panels.3 60 mm	Polyurethane foam 2 60 mm	Cross-laminated timber panels 60 mm	Hydraulic lime coat 15 mm	0.225657	0.0723086	3.66712	5.38269	0.320436	190.95	11.3726	74.9118	51.1513	0.255	88.8	93.196
	Concrete 60 mm	Polyester Fiber.8 60 mm	Wood and hemp fiber panels.6 60 mm	Wood fiber hardboard 60 mm	Wood and hemp fiber panels.13 19 mm	0.205819	0.0314226	1.21313	5.33908	0.152671	169.97	14.352	73.5564	16.7184	0.259	77.7	33.07
	Concrete 80 mm	Air 5 mm	Wood and hemp fiber panels.6 100 mm	Wood and hemp fiber panels.7 20 mm	Wood and hemp fiber panels.4 60 mm	0.233747	0.0329931	1.36492	5.71446	0.141149	216.9	14.9062	78.7168	18.787	0.265	77.7	33
	Concrete 60 mm	Soft cellulose fibers panels 140 mm	Polyethylene foam 10 mm	Wood fiber hardboard 20 mm	Wood and hemp fiber panels.10 40 mm	0.178638	0.0728349	0.814015	5.37254	0.407723	145.53	9.33194	74.8786	12.1894	0.27	77.7	39.1925
	Concrete 80 mm	Polyester Fiber.7 35 mm	Expanded polystyrene foam 20 mm	Air 20 mm	Wood and hemp fiber panels.10 120 mm	0.203589	0.0531291	0.777141	5.77891	0.260962	199.35	11.5977	80.1418	11.2682	0.275	77.7	33
	Concrete 70 mm	Air 20 mm	Air 30 mm	Wood and hemp fiber panels.7 100 mm	Wood and hemp fiber panels.4 40 mm	0.252645	0.115746	1.33808	5.60852	0.458139	169.6	8.15251	78.5824	19.9873	0.26	77.7	26.6
	Concrete 80 mm	Wood and hemp fiber panels.3 80 mm	Air 25 mm	Polyester Fiber.8 20 mm	Polyester Fiber.1 60 mm	0.225065	0.057714	0.470866	5.74307	0.256432	196.2	10.7776	79.7531	7.25331	0.265	77.7	30.4
	Concrete 90 mm	Wood and hemp fiber panels.4 20 mm	Fiberglass 50 mm	Polyester Fiber.8 60 mm	Concrete closed structure, Expanded clay 50 mm	0.256715	0.0848968	3.50366	5.90824	0.330704	264.5	10.1019	82.4109	49.163	0.27	77.7	81.19
	Concrete 90 mm	Air 5 mm	Granules of expanded perlite 7 mm	Flax fiber 140 mm	Wood and hemp fiber panels.1 20 mm	0.22211	0.100883	0.626524	5.90803	0.454201	206.047	6.53439	82.0607	9.90358	0.262	77.7	35.548
	Concrete 100 mm	Fiberglass 50 mm	Polyethylene foam 15 mm	Polyester Fiber.1 50 mm	Wood and hemp fiber panels.4 40 mm	0.231102	0.0841372	1.32785	5.96748	0.36407	234.195	8.32549	83.0653	19.4162	0.255	77.7	75.3538
	Concrete 80 mm	Polyurethane foam 1 60 mm	Wood and hemp fiber panels.4 20 mm	Wood fiber panels flexible 100 mm	Gypsum based dry 15 mm	0.172027	0.0467128	1.71593	5.7808	0.271543	205.66	10.2381	80.1322	24.0567	0.275	77.7	60.1
	Concrete 70 mm	Polyurethane foam 2 80 mm	Kenaf fiber 80 mm	Polyethylene foam 8 mm	Kenaf fiber 40 mm	0.153082	0.0693513	0.478474	5.63402	0.453032	163.064	7.93585	78.3272	7.51074	0.278	77.7	90.344
	Concrete 60 mm	Air 5 mm	Cork panels expanded 80 mm	Polyester Fiber.5 80 mm	Expanded polystyrene foam 50 mm	0.177591	0.0247382	0.526631	5.33805	0.139299	161.75	13.6163	73.5675	7.47239	0.275	77.7	72.93
	Concrete 60 mm	Cork panels expanded 20 mm	Wood and hemp fiber panels.3 140 mm	Hemp fibers 40 mm	Gypsum based dry 12.5 mm	0.183892	0.0262139	1.44462	5.31926	0.14255	176.895	14.2682	73.2671	19.8021	0.2725	77.7	53.81
	Concrete 100 mm	Insulating polyurethane foam 80 mm	Wood and hemp fiber panels.5 22 mm	Granules of expanded perlite 7 mm	Concrete closed structure, Expanded clay 50 mm	0.22342	0.0818111	3.57368	5.97124	0.366176	279.467	8.55855	83.1214	50.2463	0.259	77.7	53.298
	Concrete 70 mm	Hemp fibers 60 mm	Wood fiber hardboard 80 mm	Wood and hemp fiber panels.1 40 mm	Wood and hemp fiber panels.2 15 mm	0.178529	0.0345966	1.10582	5.60009	0.193787	178.93	12.7979	77.3384	15.4516	0.265	77.7	34.5
	Concrete 70 mm	Insulating polyurethane foam 100 mm	Polyurethane foam 2 40 mm	Air 45 mm	OSB (Oriented Strand Board) 22 mm	0.155293	0.0834087	1.8389	5.6394	0.537105	173.3	6.64821	78.3524	26.4262	0.277	77.7	78.41
	Concrete 100 mm	Polyethylene foam 2 mm	Insulating polyurethane foam 80 mm	Wood and hemp fiber panels.3 60 mm	Polyester Fiber.8 20 mm	0.17571	0.0415431	1.05001	5.97241	0.23643	237.546	10.7439	82.6941	14.9629	0.262	77.7	50.5985
	Concrete 80 mm	Wood fiber panels flexible 80 mm	Polyester Fiber.8 60 mm	Polyethylene foam 8 mm	Hemp fibers 30 mm	0.198875	0.0522969	0.577658	5.77723	0.262964	190.964	10.516	80.1548	8.65466	0.258	77.7	31.774
	Concrete 70 mm	Polyethylene foam 2 mm	Polyester Fiber.9 120 mm	Wood and hemp fiber panels.5 60 mm	Wood and hemp fiber panels.7 20 mm	0.19276	0.0428291	0.950786	5.61716	0.222188	177.266	11.8655	77.7431	13.5964	0.272	77.7	34.5485
	Concrete 90 mm	Air 40 mm	Soft cellulose fibers panels 50 mm	Hemp fibers 60 mm	Wood and hemp fiber panels.2 15 mm	0.251102	0.113343	0.729531	5.90091	0.451381	205.73	6.65178	82.1005	11.5061	0.255	77.7	30.95
	Concrete 100 mm	Wood and hemp fiber panels.1 30 mm	Wood and hemp fiber panels.6 80 mm	Polyester Fiber.4 60 mm	Exfoliated vermiculite 2 mm	0.24855	0.0300138	1.30813	5.90534	0.120755	260.07	15.0134	81.349	18.0172	0.272	77.7	34.4306
	Concrete 80 mm	Polyester Fiber.1 60 mm	Polyester Fiber.1 60 mm	Wood and hemp fiber panels.2 12 mm	Cross-laminated timber panels 60 mm	0.234589	0.0804586	3.08357	5.79166	0.342977	210.56	9.74877	80.7459	43.4744	0.272	77.7	78.26
	Concrete 60 mm	Air 5 mm	Hemp fibers 60 mm	Wood and hemp fiber panels.6 80 mm	Kenaf fiber 60 mm	0.178778	0.0291651	0.562032	5.32436	0.163136	156.48	12.2117	73.5167	8.07299	0.265	77.7	50.45
	Concrete 70 mm	Polyethylene foam 6 mm	Insulating polyurethane foam 80 mm	Wood and hemp fiber panels.6 80 mm	Concrete 30 mm	0.17946	0.0490252	4.89473	5.62152	0.273181	242.278	11.1972	77.9252	67.7023	0.266	77.7	50.8955
	Concrete 50 mm	Wood and hemp fiber panels.7 50 mm	Sheep wool 150 mm	Polyethylene foam 10 mm	intonaco di calce e gesso 15 mm	0.172427	0.11319	1.45617	5.0326	0.656449	136.515	5.61703	70.1584	21.5104	0.275	88.8	55.7525
	Concrete 60 mm	Wood and hemp fiber panels.4 40 mm	Insulating polyurethane foam 80 mm	Air 15 mm	Wood and hemp fiber panels.3 80 mm	0.152735	0.0406061	1.13459	5.44519	0.26586	160.68	12.0976	75.3284	15.9957	0.275	77.7	50.85
	Concrete 60 mm	Air 5 mm	Polyester Fiber.8 60 mm	Wood and hemp fiber panels.7 80 mm	Wood wool 50 mm	0.218119	0.0734097	1.97311	5.35074	0.336558	164.85	11.189	74.5006	27.9095	0.255	77.7	57.3
	Concrete 50 mm	Wood fiber hardboard 40 mm	Flax fiber 40 mm	Polyurethane foam 1 90 mm	Wood and hemp fiber panels.12 40 mm	0.14386	0.0728405	0.830842	5.09783	0.506328	126.44	8.66317	71.0887	12.4143	0.26	77.7	57.48
	Concrete 100 mm	Cement mortar 30 mm	Wood and hemp fiber panels.2 19 mm	Polyester Fiber.8 100 mm	Cork panels expanded 30 mm	0.249955	0.0448133	0.818853	5.95037	0.179285	303.97	12.3641	82.3807	11.6959	0.279	88.8	47.4314
	Concrete 80 mm	Wood and hemp fiber panels.2 10 mm	Soft cellulose fibers panels 160 mm	Wood and hemp fiber panels.2 10 mm	Polyethylene foam 15 mm	0.198034	0.0829242	0.665709	5.81863	0.418737	187.495	8.30103	81.0406	10.2926	0.275	77.7	40.1138
	Concrete 80 mm	Air 5 mm	Wood and hemp fiber panels.1 140 mm	Wood and hemp fiber panels.2 15 mm	Polyester Fiber.8 20 mm	0.210838	0.0383789	1.03298	5.7451	0.18203	205.05	13.5387	79.3228	14.4313	0.26	77.7	32.35
	Concrete 70 mm	Wood and hemp fiber panels.5 22 mm	Wood and hemp fiber panels.9 80 mm	Wood and hemp fiber panels.2 10 mm	Expanded polystyrene foam 80 mm	0.192948	0.0480774	0.414894	5.61118	0.249173	176.24	11.1599	77.785	6.33573	0.262	77.7	35.96
	Concrete 70 mm	Granules of expanded perlite 15 mm	Polyurethane foam 2 50 mm	Wood and hemp fiber panels.2 12 mm	Wood fiber hardboard 120 mm	0.172555	0.03155	0.951667	5.60354	0.18284	179.097	12.7177	77.3623	13.3467	0.267	77.7	49.22
	Concrete 80 mm	Air 5 mm	Wood wool 25 mm	Wood and hemp fiber panels.11 60 mm	Polyester Fiber.8 100 mm	0.212562	0.0518967	0.969814	5.78858	0.244148	203.425	11.7447	80.2479	13.8904	0.27	77.7	61.06
	Concrete 60 mm	Insulating polyurethane foam 20 mm	Polyethylene foam 30 mm	Wood and hemp fiber panels.1 160 mm	Polyethylene foam 4 mm	0.169883	0.0273143	0.909677	5.31418	0.160782	159.442	13.8081	73.2334	12.6527	0.274	77.7	40.7345
	Concrete 60 mm	Polyester Fiber.7 22 mm	Polyester Fiber.7 52 mm	Wood and hemp fiber panels.1 100 mm	Polyester Fiber.8 40 mm	0.187359	0.022726	0.950164	5.33351	0.121297	174.38	15.9494	73.3213	13	0.274	77.7	35.02
	Concrete 80 mm	Polyethylene foam 2 mm	Soft cellulose fibers panels 100 mm	Polyester Fiber.8 60 mm	Polyethylene foam 10 mm	0.218796	0.0767179	0.881358	5.7874	0.350637	189.996	9.40876	80.626	13.1725	0.252	77.7	35.041
	Concrete 80 mm	Polyethylene foam 2 mm	Soft cellulose fibers panels 100 mm	Polyester Fiber.8 60 mm	Gypsum based dry 12.5 mm	0.227211	0.0852597	1.9146	5.78803	0.375245	204.041	9.23319	80.742	27.4042	0.2545	77.7	43.6585
	Concrete 90 mm	Gypsum based dry 10 mm	Hemp fibers 80 mm	Wood and hemp fiber panels.5 22 mm	Cork panels expanded 60 mm	0.20165	0.0482	0.807093	5.93788	0.239028	225.68	10.6923	82.3104	11.7179	0.262	77.7	66.5
	Concrete 90 mm	Polyethylene foam 2 mm	Air 30 mm	Polyurethane foam 1 120 mm	Polyester Fiber.8 20 mm	0.168737	0.0751686	0.609662	5.91777	0.445478	205.586	6.85817	82.0538	9.39003	0.262	77.7	60.2885
	Concrete 60 mm	Polyester Fiber.6 120 mm	Concrete 50 mm	Wood and hemp fiber panels.2 15 mm	Cork panels expanded 30 mm	0.23838	0.0136873	0.950795	5.35018	0.0574182	271.85	15.1196	73.5952	13.1521	0.275	77.7	48.45
	Concrete 90 mm	Wood and hemp fiber panels.11 80 mm	Polyester Fiber.8 60 mm	Wood and hemp fiber panels.13 12 mm	Polyethylene foam 12 mm	0.239018	0.0771267	1.00738	5.89011	0.322681	213.156	9.45844	82.0381	14.9085	0.254	77.7	47.531
	Concrete 80 mm	Wood and hemp fiber panels.10 60 mm	Polyester Fiber.1 50 mm	Wood and hemp fiber panels.5 22 mm	Concrete 40 mm	0.269491	0.113442	6.07666	5.78621	0.420949	278.04	8.86138	81.0566	85.0153	0.252	77.7	31.56
	Concrete 70 mm	Polyester Fiber.9 60 mm	Concrete closed structure, Expanded clay 50 mm	Polyester Fiber.8 60 mm	Ready mixed coat 30 mm	0.270456	0.0389436	2.08032	5.54318	0.143992	246.6	12.2132	76.6535	28.8653	0.27	88.8	68.42
	Concrete 60 mm	Air 15 mm	Wood fiber hardboard 140 mm	Polyester Fiber.8 40 mm	Wood and hemp fiber panels.13 19 mm	0.191654	0.0345765	1.23382	5.32804	0.180411	165.17	14.03	73.4541	17.0433	0.274	77.7	33.07
	Concrete 50 mm	Polyester Fiber.8 40 mm	Soft cellulose fibers panels 60 mm	Expanded polystyrene foam 80 mm	Polyester Fiber.9 50 mm	0.155454	0.072951	0.479508	5.07386	0.469277	124.1	8.83731	70.7664	7.59602	0.28	77.7	42.25
	Concrete 70 mm	Air 5 mm	Polyester Fiber.7 22 mm	Wood and hemp fiber panels.7 120 mm	Flax fiber 60 mm	0.183886	0.0736533	0.393375	5.64191	0.400537	167.74	8.92128	78.5644	6.41403	0.277	77.7	35.88
	Concrete 60 mm	Wood and hemp fiber panels.11 60 mm	Wood and hemp fiber panels.1 30 mm	Wood and hemp fiber panels.10 80 mm	Polyurethane foam 2 50 mm	0.15243	0.0333666	0.391931	5.32479	0.218898	149.15	11.5386	73.6147	5.81885	0.28	77.7	63.01
	Concrete 90 mm	Insulating polyurethane foam 50 mm	Air 30 mm	Flax fiber 80 mm	Polyethylene foam 3 mm	0.217	0.101571	0.311046	5.90853	0.468069	202.299	5.73648	81.8263	5.16274	0.253	77.7	41.8227
	Concrete 70 mm	Wood and hemp fiber panels.2 12 mm	Hemp fibers 80 mm	Wood and hemp fiber panels.6 60 mm	Fiberglass 30 mm	0.186205	0.0406274	0.667851	5.65413	0.218186	175.16	11.2154	78.2705	9.73144	0.252	77.7	67.16
	Concrete 90 mm	Insulating polyurethane foam 40 mm	Hydraulic lime coat 15 mm	Wood and hemp fiber panels.11 60 mm	Concrete closed structure, Expanded clay 50 mm	0.274375	0.0865672	3.22231	5.8728	0.315507	268.49	9.27065	81.9159	45.4012	0.255	77.7	57.856
	Concrete 100 mm	Insulating polyurethane foam 80 mm	Air 30 mm	Concrete 30 mm	OSB (Oriented Strand Board) 22 mm	0.247321	0.0752831	4.03974	5.9672	0.304395	303.18	8.74081	83.0058	56.5837	0.262	77.7	60.9
	Concrete 70 mm	Polyethylene foam 8 mm	Polyester Fiber.9 120 mm	Wood and hemp fiber panels.5 60 mm	Wood and hemp fiber panels.7 20 mm	0.188225	0.0408738	0.950773	5.61777	0.217154	177.464	12.0279	77.7155	13.5611	0.278	77.7	34.994
	Concrete 100 mm	Wood fiber panels flexible 40 mm	Wood and hemp fiber panels.3 80 mm	Wood and hemp fiber panels.12 40 mm	Gypsum based dry 12.5 mm	0.237985	0.0451578	1.82479	5.92871	0.189751	257.155	12.4159	82.0575	25.3205	0.2725	77.7	41.6
	Concrete 80 mm	Granules of expanded perlite 10 mm	Insulating polyurethane foam 90 mm	Polyester Fiber.4 40 mm	Wood fiber hardboard 40 mm	0.160975	0.0367962	1.01947	5.80306	0.228583	197.165	10.9872	80.2851	14.4817	0.26	77.7	52.7
	Concrete 70 mm	Insulating polyurethane foam 80 mm	Wood and hemp fiber panels.3 80 mm	Polyester Fiber.7 24 mm	Polyethylene foam 3 mm	0.162405	0.035534	1.25496	5.61829	0.218798	178.659	11.8747	77.6691	17.6252	0.257	77.7	50.1927
	Concrete 100 mm	Soft cellulose fibers panels 100 mm	Wood and hemp fiber panels.5 35 mm	Polyethylene foam 10 mm	OSB (Oriented Strand Board) 18 mm	0.258402	0.0812868	2.1028	5.9574	0.314575	245.48	9.6637	83.0215	29.938	0.263	77.7	48.1425
	Concrete 60 mm	Polyester Fiber.1 50 mm	Polyester Fiber.5 80 mm	Wood and hemp fiber panels.2 12 mm	Cross-laminated timber panels 60 mm	0.247189	0.0481785	2.94569	5.30457	0.194905	182.86	13.5339	73.2682	40.7545	0.262	77.7	77.16
	Concrete 90 mm	Insulating polyurethane foam 80 mm	Polyethylene foam 15 mm	Wood and hemp fiber panels.7 80 mm	Polyethylene foam 10 mm	0.158022	0.0621986	0.509903	5.91625	0.393609	205.705	8.04696	82.0855	7.85549	0.275	77.7	51.1063
	Concrete 90 mm	Air 10 mm	Air 5 mm	Polyester Fiber.9 160 mm	Polyethylene foam 8 mm	0.207079	0.080567	0.498851	5.89871	0.389065	206.264	8.20154	82.0796	7.94575	0.273	77.7	32.194
	Concrete 100 mm	Insulating polyurethane foam 50 mm	Insulating polyurethane foam 80 mm	Wood and hemp fiber panels.5 35 mm	Exfoliated vermiculite 2 mm	0.150459	0.054144	1.27435	5.98334	0.359858	234.3	8.71627	82.9583	18.258	0.267	77.7	63.6806
	Concrete 70 mm	Wood and hemp fiber panels.1 30 mm	Expanded polystyrene foam 100 mm	Wood and hemp fiber panels.13 19 mm	Soft cellulose fibers panels 40 mm	0.191593	0.0763436	0.660995	5.65824	0.398467	168.27	8.92227	78.8281	10.1355	0.259	77.7	38.72
	Concrete 70 mm	Kenaf fiber 60 mm	Wood and hemp fiber panels.2 12 mm	Insulating polyurethane foam 50 mm	Concrete 80 mm	0.236844	0.0986434	9.42386	5.61614	0.416492	337.56	8.97076	78.5563	130.919	0.272	77.7	62.61
	Concrete 60 mm	Sheep wool 100 mm	Wood and hemp fiber panels.7 30 mm	Wood fiber hardboard 60 mm	Wood and hemp fiber panels.13 19 mm	0.181554	0.0719923	1.29266	5.35503	0.396533	149.26	9.20713	74.6254	18.7493	0.269	77.7	37.44
	Concrete 70 mm	Wood and hemp fiber panels.12 60 mm	Wood and hemp fiber panels.3 60 mm	Wood and hemp fiber panels.2 12 mm	Wood and hemp fiber panels.3 60 mm	0.209097	0.0332653	1.07009	5.58802	0.15909	187.96	14.1611	77.0355	14.8393	0.262	77.7	33.36
	Concrete 60 mm	OSB (Oriented Strand Board) 25 mm	Wood and hemp fiber panels.1 30 mm	Wood and hemp fiber panels.10 80 mm	Insulating polyurethane foam 80 mm	0.146888	0.0359282	0.286801	5.5425	0.244595	164.73	11.5233	76.6652	4.39927	0.275	77.7	69.15
	Concrete 60 mm	Wood fiber panels flexible 160 mm	Air 5 mm	Cork panels expanded 10 mm	Polyester Fiber.7 35 mm	0.1812	0.0743453	1.35277	5.37426	0.410295	150.57	9.79123	74.9205	19.5599	0.27	77.7	40.61
	Concrete 70 mm	Wood and hemp fiber panels.11 60 mm	Wood and hemp fiber panels.1 30 mm	Wood and hemp fiber panels.10 80 mm	Cork panels expanded 40 mm	0.175564	0.0397431	0.776161	5.58957	0.226374	174.2	11.9966	77.3166	11.0744	0.28	77.7	66.16
	Concrete 70 mm	Air 5 mm	Polyethylene foam 12 mm	Cork panels expanded 140 mm	Wood and hemp fiber panels.4 40 mm	0.196484	0.0480816	1.35955	5.58948	0.244709	181.796	12.5323	77.3591	19.0667	0.267	77.7	97.091
	Concrete 70 mm	Polyethylene foam 4 mm	Polyurethane foam 2 140 mm	Wood and hemp fiber panels.13 15 mm	Cement mortar 30 mm	0.169045	0.0899473	4.16493	5.63902	0.53209	222.482	6.89077	78.4625	58.5084	0.259	88.8	67.6884
	Concrete 80 mm	Polyester Fiber.6 140 mm	Polyethylene foam 2 mm	Wood and hemp fiber panels.2 19 mm	Wood and hemp fiber panels.5 22 mm	0.224867	0.0355446	1.32844	5.74274	0.158069	212.976	14.3847	79.1778	18.3418	0.263	77.7	33.2785
	Concrete 100 mm	Polyurethane foam 2 30 mm	Wood and hemp fiber panels.13 12 mm	Wood and hemp fiber panels.12 40 mm	Wood and hemp fiber panels.3 80 mm	0.225452	0.0403582	1.08259	5.93222	0.17901	244.61	12.6706	82.0281	15.224	0.262	77.7	44.04
	Concrete 60 mm	Wood and hemp fiber panels.7 80 mm	Soft cellulose fibers panels 50 mm	Polyester Fiber.7 22 mm	Kenaf fiber 50 mm	0.18749	0.065875	0.636569	5.36756	0.351353	146.44	9.56018	74.7149	9.65857	0.262	77.7	50.36
	Concrete 70 mm	Insulating polyurethane foam 80 mm	Soft cellulose fibers panels 50 mm	Wood and hemp fiber panels.5 52 mm	Gypsum based dry 12.5 mm	0.164079	0.0588891	2.32843	5.62963	0.358907	187.295	9.89743	78.2217	32.7315	0.2645	77.7	62.22
	Concrete 70 mm	Insulating polyurethane foam 50 mm	Insulating polyurethane foam 80 mm	Wood and hemp fiber panels.2 15 mm	Wood and hemp fiber panels.4 40 mm	0.142655	0.0550058	1.45654	5.63902	0.385587	172.73	9.41558	78.2964	20.7706	0.255	77.7	62.35
	Concrete 100 mm	Polyethylene foam 15 mm	Flax fiber 80 mm	Wood and hemp fiber panels.6 DRY 140 40 mm	Polyester Fiber.7 22 mm	0.251489	0.089825	1.24802	5.96281	0.357173	234.435	8.49192	83.0932	18.3956	0.257	77.7	33.2238
	Concrete 60 mm	Wood fiber panels flexible 60 mm	Wood and hemp fiber panels.3 80 mm	OSB (Oriented Strand Board) 15 mm	Expanded polystyrene foam 40 mm	0.200743	0.0335615	0.704127	5.32861	0.167186	161.32	12.6158	73.5898	10.0807	0.255	77.7	42.81
	Concrete 60 mm	Polyethylene foam 25 mm	Air 35 mm	Wood and hemp fiber panels.7 100 mm	Wood wool 50 mm	0.241584	0.112999	1.98152	5.35863	0.46774	157.075	8.56547	75.1984	28.8012	0.27	77.7	53.9562
	Concrete 90 mm	Wood and hemp fiber panels.6 120 mm	Exfoliated vermiculite 2 mm	Air 40 mm	Granules of expanded perlite 10 mm	0.307324	0.0671339	0.908462	5.83197	0.218447	227.895	11.7792	81.0472	13.3147	0.262	77.7	28.0706
	Concrete 80 mm	Wood and hemp fiber panels.10 40 mm	Cork panels expanded 40 mm	Cork panels expanded 50 mm	Wood and hemp fiber panels.6 DRY 140 60 mm	0.194901	0.0445126	0.924065	5.76859	0.228386	199.6	12.3518	79.8263	13.1075	0.27	77.7	75.7
	Concrete 100 mm	Insulating polyurethane foam 50 mm	Polyurethane foam 1 50 mm	Air 20 mm	Wood wool 50 mm	0.190642	0.0659438	1.98257	5.9767	0.345903	242.85	8.80522	83.024	28.1606	0.27	77.7	83.65
	Concrete 60 mm	Cork panels expanded 20 mm	Wood and hemp fiber panels.3 120 mm	Wood and hemp fiber panels.5 60 mm	Granules of expanded perlite 15 mm	0.193322	0.0212042	1.04435	5.32024	0.109683	174.787	16.1656	73.1145	14.339	0.275	77.7	45.91
	Concrete 100 mm	Polyurethane foam 2 40 mm	Wood and hemp fiber panels.6 DRY 140 80 mm	Wood and hemp fiber panels.13 19 mm	Kenaf fiber 30 mm	0.210074	0.0422406	0.78746	5.94844	0.201075	238.47	11.6176	82.3447	11.3506	0.269	77.7	55.43
	Concrete 90 mm	Insulating polyurethane foam 20 mm	Wood and hemp fiber panels.6 100 mm	Wood and hemp fiber panels.5 35 mm	Concrete 20 mm	0.249469	0.037565	3.71458	5.84364	0.15058	276.17	14.1282	80.6204	51.0079	0.265	77.7	40.96
	Concrete 90 mm	Insulating polyurethane foam 40 mm	Polyester Fiber.7 24 mm	Polyester Fiber.8 60 mm	Concrete closed structure, Expanded clay 50 mm	0.240655	0.0570955	3.44113	5.87495	0.237251	265.52	11.6328	81.5137	47.7734	0.264	77.7	47.23
	Concrete 80 mm	Wood and hemp fiber panels.13 19 mm	Soft cellulose fibers panels 50 mm	Wood and hemp fiber panels.6 100 mm	Cork panels expanded 30 mm	0.211203	0.0286002	0.876076	5.79011	0.135415	209.97	13.8881	79.8317	12.2306	0.279	77.7	52.42
	Concrete 60 mm	Polyurethane foam 2 20 mm	Wood and hemp fiber panels.13 12 mm	Wood and hemp fiber panels.7 100 mm	Wood and hemp fiber panels.5 60 mm	0.19888	0.0626089	1.43561	5.34771	0.314808	156.66	11.1925	74.3151	20.4652	0.252	77.7	41.36
	Concrete 100 mm	Air 15 mm	Wood and hemp fiber panels.7 50 mm	Wood and hemp fiber panels.7 80 mm	Wood and hemp fiber panels.2 15 mm	0.244592	0.0944676	0.817275	5.96168	0.386224	229.95	7.78404	83.0046	12.5341	0.26	77.7	30.85
	Concrete 100 mm	Wood fiber hardboard 100 mm	Air 30 mm	Air 20 mm	Gypsum based dry 18 mm	0.319332	0.0999838	2.08404	5.92577	0.313102	256.7	9.68342	82.8381	29.8358	0.268	77.7	40.4
	Concrete 70 mm	Insulating polyurethane foam 50 mm	Insulating polyurethane foam 100 mm	Wood and hemp fiber panels.2 10 mm	Polyester Fiber.3 20 mm	0.134142	0.0683565	0.505818	5.6441	0.509585	162.1	7.11763	78.3476	7.85835	0.25	77.7	65.4
	Concrete 100 mm	Exfoliated vermiculite 2 mm	Insulating polyurethane foam 100 mm	Polyurethane foam 2 50 mm	OSB (Oriented Strand Board) 22 mm	0.14914	0.0589848	1.85842	5.98445	0.395499	239.82	7.74354	82.9287	26.355	0.274	77.7	85.5806
	Concrete 80 mm	Soft cellulose fibers panels 60 mm	Wood and hemp fiber panels.2 12 mm	Wood and hemp fiber panels.7 40 mm	Wood fiber panels flexible 80 mm	0.193639	0.0674986	0.51379	5.77735	0.34858	187.12	9.24376	80.3552	7.99282	0.272	77.7	37.19
	Concrete 60 mm	Polyester Fiber.8 80 mm	Granules of expanded perlite 10 mm	Wood and hemp fiber panels.6 80 mm	Wood and hemp fiber panels.1 40 mm	0.190687	0.0234673	0.959004	5.35088	0.123067	171.325	15.3541	73.6007	13.1927	0.27	77.7	34.54
	Concrete 100 mm	Wood and hemp fiber panels.7 100 mm	Wood and hemp fiber panels.2 10 mm	Polyester Fiber.1 40 mm	Granules of expanded perlite 5 mm	0.232991	0.0819403	0.510363	5.95997	0.351689	228.963	8.31609	82.9308	8.10271	0.255	77.7	32.17
	Concrete 70 mm	Insulating polyurethane foam 20 mm	Wood and hemp fiber panels.1 40 mm	Wood and hemp fiber panels.2 15 mm	Cork panels expanded 120 mm	0.179291	0.0333613	0.769854	5.56467	0.186073	178.97	13	76.8235	10.8313	0.265	77.7	96.56
	Concrete 60 mm	Soft cellulose fibers panels 40 mm	Polyethylene foam 5 mm	Wood and hemp fiber panels.3 120 mm	Wood and hemp fiber panels.1 40 mm	0.191625	0.0301658	0.953051	5.3103	0.157421	162.965	13.8944	73.1922	13.2522	0.265	77.7	36.0712
	Concrete 90 mm	Air 5 mm	Wood and hemp fiber panels.13 12 mm	Polyester Fiber.1 30 mm	Polyurethane foam 2 120 mm	0.167953	0.0721451	0.274223	5.92761	0.429554	205.86	7.00951	82.1804	4.61418	0.257	77.7	63.87
	Concrete 100 mm	Insulating polyurethane foam 80 mm	Wood and hemp fiber panels.1 20 mm	Wood and hemp fiber panels.9 60 mm	Granules of expanded perlite 15 mm	0.166176	0.0390783	0.823665	5.97272	0.235162	235.867	10.7625	82.6643	11.8324	0.275	77.7	52.46
	Concrete 100 mm	Polyurethane foam 1 70 mm	Wood and hemp fiber panels.5 35 mm	Granules of expanded perlite 7 mm	Concrete closed structure, Expanded clay 50 mm	0.238942	0.0765227	3.58539	5.96534	0.320256	282.618	9.61633	83.0646	50.2674	0.262	77.7	55.508
	Concrete 80 mm	Insulating polyurethane foam 40 mm	Wood and hemp fiber panels.13 15 mm	Wood and hemp fiber panels.6 120 mm	Polyester Fiber.8 20 mm	0.188935	0.0182589	1.04822	5.75439	0.0966413	212.89	15.2895	79.1725	14.4271	0.275	77.7	45.81
	Concrete 90 mm	Granules of expanded perlite 15 mm	Polyester Fiber.4 60 mm	Wood and hemp fiber panels.12 100 mm	Gypsum based dry 12.5 mm	0.233355	0.0386205	1.82031	5.81589	0.165501	243.662	13.7185	80.2992	25.0357	0.2775	77.7	42.97
	Concrete 80 mm	Air 25 mm	Insulating polyurethane foam 20 mm	Polyurethane foam 1 30 mm	Wood and hemp fiber panels.10 100 mm	0.193007	0.0651711	0.791557	5.78526	0.337663	188.8	9.37908	80.4394	11.7761	0.255	77.7	47.43
	Concrete 70 mm	Polyethylene foam 6 mm	Wood and hemp fiber panels.7 20 mm	Wood and hemp fiber panels.6 DRY 140 140 mm	Polyethylene foam 30 mm	0.203962	0.0459753	0.696506	5.57648	0.225411	175.788	12.068	77.2056	10.1012	0.266	77.7	31.873
	Concrete 60 mm	Insulating polyurethane foam 50 mm	Wood and hemp fiber panels.6 100 mm	Wood and hemp fiber panels.2 19 mm	Cement mortar 30 mm	0.201166	0.0381572	4.32452	5.31941	0.18968	222.17	12.9382	73.4673	59.5539	0.259	88.8	43.6814
WALL 1	Concrete 100 mm	Insulating polyurethane foam 50 mm	Cork panels expanded 30 mm	Polyester Fiber.4 60 mm	Wood and hemp fiber panels.2 19 mm	0.20665	0.0382939	1.32558	5.95989	0.185308	245.67	12.034	82.4284	18.6229	0.259	77.7	58.72
	Concrete 70 mm	Air 5 mm	Polyester Fiber.7 35 mm	Polyurethane foam 1 100 mm	Wood and hemp fiber panels.6 60 mm	0.153325	0.0436807	1.35526	5.63291	0.28489	181.45	11.8357	77.9832	19.064	0.27	77.7	59.27
	Concrete 60 mm	Insulating polyurethane foam 70 mm	Bio brick 100 mm	Wood and hemp fiber panels.13 15 mm	Cork panels expanded 20 mm	0.221076	0.0177397	1.1663	5.32429	0.0802428	257.47	12.8165	73.368	16.2483	0.265	77.7	72.36
	Concrete 100 mm	Polyurethane foam 2 40 mm	Polyethylene foam 12 mm	Wood and hemp fiber panels.7 100 mm	Wood and hemp fiber panels.2 15 mm	0.201515	0.073298	0.846914	5.96874	0.363736	230.246	8.33539	82.9532	12.6501	0.267	77.7	46.251
	Concrete 90 mm	Air 5 mm	Air 5 mm	Wood and hemp fiber panels.10 160 mm	OSB (Oriented Strand Board) 18 mm	0.203804	0.0494727	1.88446	5.87008	0.242747	227.3	12.0027	81.325	26.2162	0.278	77.7	45.7
	Concrete 90 mm	OSB (Oriented Strand Board) 18 mm	Wood and hemp fiber panels.3 120 mm	Polyurethane foam 1 20 mm	Concrete 30 mm	0.245652	0.0445724	4.33366	5.87373	0.181445	299.22	13.2369	81.2181	59.5979	0.278	77.7	55.53
	Concrete 70 mm	Soft cellulose fibers panels 40 mm	Polyurethane foam 2 50 mm	Wood and hemp fiber panels.6 80 mm	Wood and hemp fiber panels.2 10 mm	0.195768	0.0486928	1.29259	5.62025	0.248727	178.85	11.2158	77.904	18.3526	0.25	77.7	49.45
	Concrete 70 mm	Polyester Fiber.9 80 mm	Kenaf fiber 50 mm	Polyester Fiber.4 60 mm	Wood and hemp fiber panels.2 19 mm	0.190655	0.0452916	1.3353	5.62101	0.237558	180.77	12.0182	77.8115	18.8296	0.279	77.7	49.32
	Concrete 70 mm	Polyester Fiber.9 80 mm	Kenaf fiber 60 mm	Wood and hemp fiber panels.1 40 mm	OSB (Oriented Strand Board) 22 mm	0.198	0.0798836	2.26637	5.62719	0.403453	181.7	9.70076	78.4778	32.1319	0.272	77.7	65.55
	Concrete 60 mm	Air 25 mm	Gypsum based dry 15 mm	Expanded polystyrene foam 140 mm	Polyester Fiber.7 35 mm	0.190817	0.0886051	1.29895	5.50686	0.464345	163.6	8.55856	76.8891	19.0721	0.275	77.7	46.65
	Concrete 100 mm	Hydraulic lime coat 15 mm	Insulating polyurethane foam 80 mm	Wood and hemp fiber panels.1 30 mm	Wood and hemp fiber panels.3 40 mm	0.183233	0.0504278	1.12906	5.99806	0.275211	252.53	9.94959	83.1676	16.1873	0.265	88.8	50.836
	Concrete 60 mm	Wood and hemp fiber panels.5 52 mm	Wood and hemp fiber panels.3 40 mm	Polyethylene foam 25 mm	Hemp fibers 100 mm	0.164047	0.0371384	0.398025	5.33829	0.226389	158.265	12.0898	73.8218	5.8617	0.277	77.7	32.7662
	Concrete 90 mm	Polyethylene foam 6 mm	Wood and hemp fiber panels.6 100 mm	Expanded polystyrene foam 20 mm	Rock wool 40 mm	0.238543	0.0436044	0.479062	5.82237	0.182795	224.498	11.9573	80.6038	7.14671	0.256	77.7	30.7155
	Concrete 60 mm	Wood and hemp fiber panels.2 15 mm	Air 50 mm	Wood and hemp fiber panels.9 100 mm	Flax fiber 40 mm	0.241695	0.0851016	0.563105	5.38035	0.352104	150.65	9.57231	75.1553	8.90688	0.265	77.7	28.17
	Concrete 60 mm	Polyurethane foam 1 90 mm	Polyester Fiber.4 40 mm	Polyester Fiber.7 24 mm	Wood and hemp fiber panels.12 40 mm	0.15962	0.0303201	0.955409	5.35546	0.189951	157.92	11.9045	73.975	13.4801	0.254	77.7	55.78
	Concrete 60 mm	Wood and hemp fiber panels.4 20 mm	Polyester Fiber.5 100 mm	Wood and hemp fiber panels.5 22 mm	Wood and hemp fiber panels.4 60 mm	0.221983	0.0256372	1.3433	5.3481	0.115492	182.14	16.1144	73.5028	18.387	0.262	77.7	33.46
	Concrete 60 mm	Fiberglass 20 mm	Air 30 mm	Wood and hemp fiber panels.3 120 mm	OSB (Oriented Strand Board) 25 mm	0.248239	0.0667039	2.3921	5.2919	0.268709	171.69	11.8662	73.5182	33.4133	0.255	77.7	76.9
	Concrete 70 mm	Polyester Fiber.8 100 mm	Polyethylene foam 10 mm	Polyester Fiber.7 24 mm	Insulating polyurethane foam 60 mm	0.164121	0.0258514	0.35305	5.58918	0.157514	178.97	12.8745	77.1062	5.14672	0.264	77.7	46.8725
	Concrete 80 mm	Soft cellulose fibers panels 50 mm	Hemp fibers 80 mm	Wood and hemp fiber panels.5 52 mm	Polyethylene foam 10 mm	0.183208	0.0525554	1.21731	5.79915	0.286863	195.41	10.8535	80.4477	17.4105	0.272	77.7	36.6525
	Concrete 60 mm	Soft cellulose fibers panels 80 mm	Cellular glass 40 mm	Wood and hemp fiber panels.2 12 mm	Cross-laminated timber panels 60 mm	0.275072	0.111139	3.05616	5.34663	0.404037	171.76	9.39378	75.0495	43.5383	0.252	77.7	109.91
	Concrete 80 mm	Cork panels expanded 40 mm	Insulating polyurethane foam 90 mm	Wood and hemp fiber panels.2 15 mm	Wood and hemp fiber panels.4 40 mm	0.157993	0.052528	1.44814	5.81814	0.332472	198.09	10.3748	80.7242	20.5653	0.265	77.7	71.71
	Concrete 70 mm	Wood and hemp fiber panels.1 30 mm	Wood and hemp fiber panels.11 120 mm	intonaco di calce e gesso 15 mm	Ready mixed coat 30 mm	0.237143	0.109544	2.72946	5.65591	0.461932	213.4	8.2379	79.1574	39.0368	0.265	88.8	106.71
	Concrete 60 mm	Granules of expanded perlite 15 mm	Hemp fibers 120 mm	Polyester Fiber.4 40 mm	Wood and hemp fiber panels.4 20 mm	0.172734	0.0608685	1.44126	5.37732	0.352384	153.847	10.3605	74.7573	20.5993	0.255	77.7	30.26
	Concrete 60 mm	Soft cellulose fibers panels 30 mm	Wood and hemp fiber panels.2 15 mm	Air 45 mm	Wood fiber hardboard 120 mm	0.22043	0.0588675	0.954552	5.31456	0.267057	155.85	11.55	73.7802	13.7831	0.27	77.7	30.7
	Concrete 60 mm	Wood and hemp fiber panels.6 DRY 140 80 mm	Wood and hemp fiber panels.7 30 mm	Polyester Fiber.7 52 mm	Concrete 40 mm	0.246676	0.0768022	6.1486	5.35983	0.311349	246.74	11.9666	74.5632	85.0167	0.262	77.7	33.06
	Concrete 100 mm	Coconut fiber 40 mm	Air 35 mm	Polyester Fiber.8 40 mm	Wood and hemp fiber panels.4 40 mm	0.314952	0.0970003	1.3526	5.93708	0.307984	242	9.716	82.9567	19.8974	0.255	77.7	43.9
	Concrete 80 mm	Wood and hemp fiber panels.11 40 mm	Wood and hemp fiber panels.1 20 mm	Wood and hemp fiber panels.4 20 mm	Wood and hemp fiber panels.6 100 mm	0.231412	0.0354763	1.25214	5.74056	0.153304	209.7	13.6169	79.2221	17.4145	0.26	77.7	41.04
	Concrete 60 mm	Polyurethane foam 1 70 mm	Wood and hemp fiber panels.9 80 mm	Wood and hemp fiber panels.13 19 mm	Polyester Fiber.1 40 mm	0.154886	0.03236	0.644721	5.34866	0.208928	151.29	11.6481	73.9215	9.27895	0.269	77.7	53.84
	Concrete 90 mm	Polyurethane foam 2 50 mm	Air 25 mm	Wood and hemp fiber panels.6 DRY 140 40 mm	Fiberglass 50 mm	0.207208	0.0713346	0.428388	5.89533	0.344266	206.95	8.29453	81.9353	6.78867	0.255	77.7	88.19
	Concrete 60 mm	Cork panels expanded 20 mm	Polyurethane foam 2 80 mm	Cross-laminated timber panels 60 mm	Wood and hemp fiber panels.12 40 mm	0.19061	0.027488	1.01886	5.39072	0.144211	171	11.6021	74.4489	14.3625	0.26	77.7	109.95
	Concrete 70 mm	Granules of expanded perlite 15 mm	Polyurethane foam 1 50 mm	Wood and hemp fiber panels.9 60 mm	Wood and hemp fiber panels.6 DRY 140 80 mm	0.165475	0.0334444	0.917866	5.61197	0.202112	176.787	12.278	77.5313	12.9382	0.275	77.7	49.61
	Concrete 80 mm	Air 5 mm	Insulating polyurethane foam 80 mm	Wood and hemp fiber panels.6 80 mm	Cork panels expanded 10 mm	0.172163	0.03633	1.12433	5.79333	0.211021	199.28	11.5153	80.1219	15.897	0.255	77.7	58.35
	Concrete 80 mm	Polyurethane foam 1 60 mm	Wood and hemp fiber panels.4 60 mm	Flax fiber 40 mm	Polyester Fiber.8 20 mm	0.182458	0.0306338	0.749263	5.77489	0.167896	198.46	11.6319	79.7916	10.6423	0.26	77.7	50.17
	Concrete 70 mm	Air 5 mm	Soft cellulose fibers panels 100 mm	Wood and hemp fiber panels.7 30 mm	Insulating polyurethane foam 70 mm	0.148832	0.0635934	0.283436	5.6296	0.427282	162.02	8.15952	78.2136	4.72165	0.275	77.7	54.56
	Concrete 60 mm	Air 10 mm	Polyurethane foam 2 140 mm	Air 10 mm	Polyester Fiber.7 35 mm	0.152539	0.0804642	1.30098	5.37732	0.5275	146.35	7.71299	74.9433	18.9936	0.255	77.7	66.53
	Concrete 70 mm	Insulating polyurethane foam 40 mm	Insulating polyurethane foam 100 mm	Air 5 mm	Concrete closed structure, Expanded clay 50 mm	0.152376	0.0790801	3.22223	5.64023	0.51898	209.04	7.22134	78.4284	45.3956	0.265	77.7	68.26
	Concrete 60 mm	Air 5 mm	Wood and hemp fiber panels.3 120 mm	Exfoliated vermiculite 2 mm	Wood and hemp fiber panels.3 80 mm	0.195583	0.027124	1.07112	5.32073	0.138683	170.17	15.1801	73.2072	14.7273	0.267	77.7	33.5306
	Concrete 80 mm	Polyurethane foam 1 40 mm	Insulating polyurethane foam 90 mm	Wood and hemp fiber panels.7 30 mm	Gypsum based dry 12.5 mm	0.150917	0.0735043	1.43619	5.81385	0.487051	196.555	6.78649	80.6348	20.7596	0.2525	77.7	72.11
	Concrete 60 mm	Air 15 mm	Polyurethane foam 2 90 mm	Polyester Fiber.2 80 mm	Wood fiber hardboard 20 mm	0.153198	0.0848309	0.692634	5.37625	0.553734	140.75	6.98789	74.8703	10.662	0.265	77.7	56.59
	Concrete 90 mm	Polyurethane foam 2 50 mm	Polyurethane foam 1 60 mm	Hemp fibers 60 mm	Wood and hemp fiber panels.2 19 mm	0.141989	0.0565782	0.887402	5.92001	0.398469	208.56	8.39377	82.1043	12.9671	0.279	77.7	67.62
	Concrete 80 mm	Wood fiber hardboard 60 mm	Polyurethane foam 1 50 mm	Kenaf fiber 20 mm	Concrete closed structure, Expanded clay 50 mm	0.221908	0.0829613	3.24101	5.7779	0.373854	238.4	9.4372	80.578	45.5671	0.26	77.7	55.95
	Concrete 80 mm	Wood and hemp fiber panels.9 100 mm	Polyethylene foam 4 mm	Fiberglass 50 mm	Concrete 30 mm	0.231443	0.0714964	4.25352	5.7595	0.308916	257.732	10.241	80.1808	59.1611	0.264	77.7	77.037
	Concrete 90 mm	Polyester Fiber.9 80 mm	Polyester Fiber.3 20 mm	Wood and hemp fiber panels.9 80 mm	Exfoliated vermiculite 2 mm	0.207113	0.0615192	0.929149	5.89571	0.297032	213.77	10.275	81.9175	13.5778	0.272	77.7	34.5306
	Concrete 80 mm	Wood and hemp fiber panels.4 20 mm	Wood and hemp fiber panels.13 15 mm	Wood and hemp fiber panels.10 140 mm	Wood and hemp fiber panels.2 12 mm	0.204807	0.0488449	0.963533	5.76176	0.238492	202.91	12.3008	79.795	13.6356	0.267	77.7	33.91
	Concrete 90 mm	Wood fiber hardboard 100 mm	Polyethylene foam 4 mm	Polyester Fiber.4 60 mm	Gypsum based dry 18 mm	0.239373	0.0430396	2.5968	5.85882	0.179801	250.732	13.8108	80.9155	35.7388	0.272	77.7	47.297
	Concrete 60 mm	Wood and hemp fiber panels.2 10 mm	Expanded polystyrene foam 120 mm	Exfoliated vermiculite 2 mm	Polyester Fiber.9 80 mm	0.164365	0.0827759	0.512809	5.43591	0.503611	142.67	7.67796	75.761	8.15349	0.272	77.7	38.7306
	Concrete 70 mm	Polyethylene foam 8 mm	Soft cellulose fibers panels 140 mm	Polyethylene foam 10 mm	Cement mortar 30 mm	0.238204	0.124047	3.82543	5.62528	0.52076	220.194	7.01942	78.6529	54.3092	0.258	88.8	35.4479
	Concrete 70 mm	Polyester Fiber.8 120 mm	Wood and hemp fiber panels.2 12 mm	Soft cellulose fibers panels 40 mm	Wood wool 25 mm	0.205045	0.0418291	1.42885	5.58982	0.204	187.185	13.028	77.253	19.8164	0.267	77.7	51.86
	Concrete 90 mm	Soft cellulose fibers panels 40 mm	Polyester Fiber.9 40 mm	Wood and hemp fiber panels.1 80 mm	Exfoliated vermiculite 2 mm	0.227866	0.0660559	0.959634	5.88773	0.289889	214.57	10.2328	81.8703	14.0644	0.252	77.7	34.4306
	Concrete 50 mm	Wood and hemp fiber panels.7 60 mm	Air 35 mm	Polyester Fiber.1 60 mm	Polyurethane foam 1 70 mm	0.153416	0.0898169	0.286995	5.03162	0.585446	117.32	6.69179	70.1816	4.95915	0.275	77.7	50.17
	Concrete 70 mm	Polyester Fiber.1 60 mm	Insulating polyurethane foam 70 mm	Granules of expanded perlite 5 mm	Wood and hemp fiber panels.5 52 mm	0.163492	0.0643243	1.46319	5.64057	0.39344	172.822	9.26147	78.4417	20.994	0.257	77.7	49.14
	Concrete 60 mm	Air 5 mm	Wood and hemp fiber panels.3 60 mm	Wood and hemp fiber panels.3 80 mm	Concrete closed structure, Expanded clay 50 mm	0.262943	0.0699256	3.4804	5.32251	0.265934	208.6	12.5193	73.8873	48.2392	0.255	77.7	34.85
	Concrete 60 mm	Polyester Fiber.8 120 mm	Wood and hemp fiber panels.2 10 mm	Polyester Fiber.7 22 mm	Wood and hemp fiber panels.7 50 mm	0.189922	0.0304013	0.63991	5.3494	0.160072	161.94	13.6849	73.7609	9.04512	0.262	77.7	33.46
	Concrete 100 mm	Polyurethane foam 2 110 mm	Wood and hemp fiber panels.1 20 mm	Wood and hemp fiber panels.7 30 mm	Granules of expanded perlite 15 mm	0.164035	0.0553109	0.593899	5.97795	0.337191	229.937	8.75915	82.9019	8.92652	0.275	77.7	65.29
	Concrete 100 mm	Wood and hemp fiber panels.6 DRY 140 40 mm	Hemp fibers 30 mm	Wood and hemp fiber panels.5 60 mm	Polyester Fiber.7 22 mm	0.255505	0.0512749	1.39427	5.93929	0.200681	248.88	12.2103	82.2961	19.6678	0.252	77.7	32.36
	Concrete 80 mm	Kenaf fiber 60 mm	Polyurethane foam 2 60 mm	Insulating polyurethane foam 20 mm	Polyester Fiber.1 50 mm	0.158165	0.0734729	0.330023	5.81448	0.464533	183.32	7.15508	80.7059	5.46804	0.27	77.7	75.62
	Concrete 60 mm	Wood and hemp fiber panels.12 100 mm	Wood and hemp fiber panels.5 35 mm	Kenaf fiber 30 mm	Rock wool 50 mm	0.181994	0.031489	0.437578	5.34875	0.173023	158.95	12.5399	73.8608	6.38902	0.275	77.7	40.93
	Concrete 60 mm	Air 5 mm	Wood and hemp fiber panels.2 15 mm	Wood fiber hardboard 120 mm	Wood fiber panels flexible 60 mm	0.18924	0.0391914	0.56269	5.34421	0.207099	157.62	12.5848	73.8729	8.13565	0.26	77.7	31.71
	Concrete 50 mm	Hydraulic lime coat 15 mm	Polyurethane foam 2 140 mm	Wood and hemp fiber panels.11 40 mm	OSB (Oriented Strand Board) 15 mm	0.148639	0.0878139	1.40334	5.292	0.590787	143.1	6.57789	73.6805	20.4976	0.26	88.8	87.456
	Concrete 100 mm	Polyurethane foam 2 30 mm	Wood and hemp fiber panels.3 60 mm	Gypsum based dry 12.5 mm	Insulating polyurethane foam 70 mm	0.16964	0.0192421	0.337663	5.93168	0.113429	249.345	12.4393	81.7915	4.87974	0.2725	77.7	69.55
	Concrete 70 mm	Wood and hemp fiber panels.7 120 mm	Granules of expanded perlite 7 mm	Kenaf fiber 60 mm	Lime and gypsum coat 12.5 mm	0.196096	0.0895974	1.25815	5.62876	0.456906	178.648	8.03701	78.5125	18.5097	0.2695	88.8	67.718
	Concrete 70 mm	Wood and hemp fiber panels.7 60 mm	Insulating polyurethane foam 90 mm	Wood and hemp fiber panels.2 19 mm	Wood and hemp fiber panels.4 40 mm	0.144236	0.0496136	1.45775	5.65028	0.343975	175.21	10.4866	78.3665	20.6613	0.279	77.7	55.23
	Concrete 90 mm	Flax fiber 100 mm	Polyurethane foam 1 30 mm	Wood fiber hardboard 20 mm	Wood and hemp fiber panels.2 19 mm	0.204811	0.0873173	1.05226	5.91039	0.426331	209.65	7.56253	82.2132	15.6652	0.259	77.7	45.64
	Concrete 60 mm	Wood and hemp fiber panels.1 60 mm	Kenaf fiber 40 mm	Wood and hemp fiber panels.12 80 mm	Flax fiber 40 mm	0.174787	0.037636	0.575363	5.36701	0.215325	156	12.6022	74.1683	8.32363	0.28	77.7	47.62
	Concrete 80 mm	Air 10 mm	Granules of expanded perlite 7 mm	Polyester Fiber.9 80 mm	Rock wool 100 mm	0.1887	0.0849797	0.316882	5.79926	0.450344	184.648	7.24765	80.6321	5.36232	0.277	77.7	28.988
	Concrete 70 mm	Wood and hemp fiber panels.1 100 mm	Concrete 10 mm	Polyester Fiber.9 60 mm	OSB (Oriented Strand Board) 15 mm	0.223397	0.0378162	1.48932	5.59057	0.169278	204.75	12.6698	77.2601	20.6478	0.255	77.7	42.15
	Concrete 80 mm	Rock wool 100 mm	Polyethylene foam 15 mm	Wood and hemp fiber panels.3 60 mm	OSB (Oriented Strand Board) 18 mm	0.208327	0.072326	2.1333	5.79068	0.347175	203.595	9.63963	80.6189	30.241	0.273	77.7	40.6638
	Concrete 80 mm	Polyester Fiber.4 40 mm	Polyester Fiber.4 60 mm	Wood and hemp fiber panels.2 12 mm	Cross-laminated timber panels 60 mm	0.33192	0.0617213	2.93706	5.72358	0.185952	233.46	13.8885	79.1735	40.6345	0.252	77.7	75.66
	Concrete 100 mm	Polyurethane foam 1 60 mm	Wood and hemp fiber panels.9 80 mm	Wood and hemp fiber panels.13 19 mm	Wood and hemp fiber panels.2 10 mm	0.193766	0.0455032	1.30836	5.96353	0.234836	240.03	11.2028	82.6132	18.4939	0.269	77.7	50.32
	Concrete 100 mm	Hydraulic lime coat 15 mm	Wood and hemp fiber panels.3 120 mm	Polyurethane foam 1 20 mm	Insulating polyurethane foam 20 mm	0.207568	0.0308281	0.441247	5.93087	0.148521	261.49	12.8604	81.8996	6.41873	0.275	88.8	50.926
	Concrete 80 mm	Air 5 mm	Air 5 mm	Air 50 mm	Polyester Fiber.6 120 mm	0.287766	0.0825678	1.07491	5.7288	0.286927	198.8	10.6642	79.8959	15.8269	0.26	11.1	25.2
	Concrete 70 mm	Polyethylene foam 2 mm	Wood and hemp fiber panels.7 140 mm	Fiberglass 40 mm	OSB (Oriented Strand Board) 22 mm	0.186671	0.0822285	1.86814	5.6288	0.4405	176.646	8.57628	78.4796	26.7594	0.274	77.7	88.0985
	Concrete 60 mm	Polyester Fiber.9 40 mm	Expanded polystyrene foam 20 mm	Wood and hemp fiber panels.3 120 mm	Wood and hemp fiber panels.12 40 mm	0.17607	0.024854	0.921099	5.33193	0.141159	163.1	14.2385	73.4296	12.7614	0.28	77.7	36.45
	Concrete 80 mm	Air 5 mm	Wood and hemp fiber panels.1 60 mm	Kenaf fiber 60 mm	Concrete 70 mm	0.290129	0.103834	8.6707	5.7613	0.357891	342.6	9.99412	80.6512	120.476	0.275	77.7	50.1
	Concrete 100 mm	Polyethylene foam 12 mm	Wood and hemp fiber panels.3 120 mm	Wood and hemp fiber panels.2 19 mm	Wood and hemp fiber panels.2 19 mm	0.242208	0.0390134	1.25164	5.90805	0.161074	251.936	13.7521	81.5816	17.3905	0.27	77.7	33.431
	Concrete 50 mm	Wood and hemp fiber panels.5 52 mm	Air 35 mm	Polyester Fiber.2 80 mm	Wood wool 50 mm	0.233291	0.0909792	1.95962	5.07567	0.389982	145.69	10.2112	71.0224	28.065	0.267	77.7	55.06
	Concrete 90 mm	Polyurethane foam 1 100 mm	Polyethylene foam 15 mm	Wood and hemp fiber panels.3 60 mm	Polyethylene foam 6 mm	0.15983	0.0472533	1.06269	5.91401	0.295646	213.693	10.1557	81.9732	15.2374	0.271	77.7	58.6793
	Concrete 80 mm	Wood and hemp fiber panels.4 20 mm	Polyester Fiber.5 100 mm	Polyester Fiber.4 60 mm	Gypsum based dry 12.5 mm	0.244048	0.0319417	2.18125	5.73246	0.130882	234.575	15.4079	78.9075	29.851	0.2725	77.7	42.36
	Concrete 80 mm	Wood and hemp fiber panels.3 40 mm	Wood fiber hardboard 20 mm	Polyester Fiber.7 52 mm	Wood and hemp fiber panels.6 DRY 140 80 mm	0.21197	0.0273908	0.890043	5.74254	0.12922	212.04	14.6225	79.105	12.2983	0.272	77.7	34.56
	Concrete 70 mm	Soft cellulose fibers panels 40 mm	Polyethylene foam 3 mm	Polyester Fiber.6 120 mm	Wood and hemp fiber panels.5 35 mm	0.204651	0.0322184	1.346	5.57133	0.157431	187.949	14.1669	76.7924	18.6036	0.268	77.7	36.4727
	Concrete 70 mm	Granules of expanded perlite 10 mm	Wood and hemp fiber panels.8 140 mm	Polyester Fiber.1 40 mm	Gypsum based dry 12.5 mm	0.186286	0.0497439	1.46244	5.59534	0.26703	185.9	11.3724	77.5684	20.4699	0.2725	77.7	42.5
	Concrete 70 mm	Wood and hemp fiber panels.13 19 mm	Wood fiber hardboard 80 mm	Wood and hemp fiber panels.5 22 mm	Polyester Fiber.8 80 mm	0.198246	0.0287597	0.938073	5.61915	0.145071	189.91	14.5741	77.4039	12.9644	0.271	77.7	34.53
	Concrete 60 mm	Fiberglass 60 mm	Wood and hemp fiber panels.6 80 mm	Polyester Fiber.4 60 mm	Wood and hemp fiber panels.2 15 mm	0.185785	0.0211406	1.29367	5.31039	0.113791	172.47	14.9552	73.0607	17.8119	0.275	77.7	83.03
	Concrete 70 mm	Polyester Fiber.7 22 mm	Expanded polystyrene foam 30 mm	Wood and hemp fiber panels.7 100 mm	Concrete closed structure, Expanded clay 50 mm	0.23052	0.103901	3.31482	5.67736	0.450725	215.99	8.71526	79.4357	46.9502	0.272	77.7	38.59
	Concrete 90 mm	Insulating polyurethane foam 80 mm	Polyethylene foam 15 mm	Cork panels expanded 60 mm	Polyethylene foam 10 mm	0.172356	0.0634174	0.735471	5.91271	0.367943	208.905	8.56007	82.1048	10.9838	0.255	77.7	76.1063
	Concrete 60 mm	Wood and hemp fiber panels.2 8 mm	Air 40 mm	Wood and hemp fiber panels.6 120 mm	Concrete closed structure, Expanded clay 50 mm	0.30311	0.0790388	3.52703	5.32305	0.26076	212.64	12.4376	74.0075	48.984	0.278	77.7	33.29
	Concrete 70 mm	Polyester Fiber.9 100 mm	Wood and hemp fiber panels.11 40 mm	Wood and hemp fiber panels.2 19 mm	Wood and hemp fiber panels.5 22 mm	0.212872	0.0931756	1.32344	5.62713	0.437708	170.51	8.73544	78.6155	19.4721	0.251	77.7	39.97
	Concrete 80 mm	Insulating polyurethane foam 50 mm	Insulating polyurethane foam 70 mm	Wood and hemp fiber panels.3 40 mm	Wood and hemp fiber panels.13 15 mm	0.15147	0.0613549	1.32011	5.81036	0.405063	191.37	8.71316	80.6993	18.9879	0.255	77.7	61.01
	Concrete 60 mm	Cross-laminated timber panels 60 mm	Cork panels expanded 60 mm	Wood and hemp fiber panels.4 40 mm	Rock wool 50 mm	0.225678	0.0385488	0.557598	5.41871	0.170814	180	13.0979	74.8825	8.08311	0.27	77.7	103.33
	Concrete 100 mm	Cement mortar 30 mm	Soft cellulose fibers panels 30 mm	Cork panels expanded 80 mm	Wood and hemp fiber panels.2 19 mm	0.283959	0.0786091	1.04241	5.98295	0.276833	295.17	9.49562	83.3049	15.3765	0.259	88.8	69.8814
	Concrete 90 mm	Insulating polyurethane foam 80 mm	Expanded polystyrene foam 20 mm	Wood and hemp fiber panels.3 60 mm	Polyethylene foam 10 mm	0.168711	0.0499011	1.00788	5.91164	0.295779	213.31	9.90604	81.9757	14.5345	0.26	77.7	50.6425
	Concrete 60 mm	Cement mortar 30 mm	Polyurethane foam 2 60 mm	Wood and hemp fiber panels.13 15 mm	Wood and hemp fiber panels.7 100 mm	0.185842	0.0591277	0.531625	5.84864	0.318161	202.55	9.22484	81.2177	8.12342	0.265	88.8	49.4214
	Concrete 100 mm	Expanded polystyrene foam 30 mm	Wood and hemp fiber panels.6 60 mm	Wood and hemp fiber panels.1 40 mm	Rock wool 40 mm	0.221077	0.0339598	0.543513	5.91481	0.15361	243.45	12.5186	81.7276	7.86939	0.27	77.7	33.1
	Concrete 80 mm	Polyurethane foam 1 60 mm	Wood and hemp fiber panels.4 60 mm	Polyester Fiber.9 40 mm	Polyester Fiber.8 20 mm	0.180722	0.0289825	0.782364	5.77487	0.16037	199.26	11.9676	79.7545	11.055	0.26	77.7	49.35
	Concrete 60 mm	Fiberglass 20 mm	Polyurethane foam 2 140 mm	Wood and hemp fiber panels.13 15 mm	Gypsum based dry 15 mm	0.1544	0.089997	2.00784	5.37867	0.582884	158.24	6.57946	74.8786	28.8425	0.25	77.7	110.58
	Concrete 90 mm	Polyethylene foam 3 mm	Air 30 mm	Polyurethane foam 1 120 mm	Wood and hemp fiber panels.2 19 mm	0.17152	0.0765766	0.78018	5.91753	0.446459	206.789	6.87289	82.0664	11.7667	0.262	77.7	60.2328
	Concrete 70 mm	Polyethylene foam 4 mm	Hemp fibers 80 mm	Polyethylene foam 4 mm	Wood and hemp fiber panels.3 100 mm	0.184291	0.0434245	1.09318	5.61444	0.23563	176.304	11.6855	77.7252	15.5065	0.258	77.7	31.894
	Concrete 90 mm	Cork panels expanded 80 mm	Wood and hemp fiber panels.3 80 mm	Wood and hemp fiber panels.2 10 mm	Polyethylene foam 10 mm	0.215027	0.0389985	1.00611	5.87193	0.181366	225.43	13.1037	81.1345	14.1479	0.27	77.7	70.4425
	Concrete 90 mm	Wood and hemp fiber panels.11 40 mm	Wood and hemp fiber panels.9 80 mm	Wood and hemp fiber panels.7 20 mm	Wood and hemp fiber panels.1 40 mm	0.211548	0.0487009	0.918112	5.86835	0.230213	217.8	11.5961	81.3195	13.1393	0.27	77.7	42.24
	Concrete 70 mm	Air 5 mm	Polyester Fiber.9 60 mm	Polyester Fiber.1 60 mm	Wood and hemp fiber panels.4 60 mm	0.207575	0.0722288	1.43296	5.62183	0.347964	174.7	10.0186	78.2964	20.657	0.255	77.7	31.8
	Concrete 60 mm	Insulating polyurethane foam 50 mm	Insulating polyurethane foam 100 mm	Air 5 mm	Wood and hemp fiber panels.10 40 mm	0.126283	0.0683368	0.681287	5.38516	0.541142	141.8	7.37622	74.8623	10.2975	0.255	77.7	65.5
	Concrete 90 mm	Polyethylene foam 12 mm	Wood fiber panels flexible 140 mm	Air 15 mm	Gypsum based dry 10 mm	0.231784	0.0963418	1.24902	5.90063	0.415652	216.826	7.66976	82.1947	18.4943	0.267	77.7	35.471
	Concrete 60 mm	Wood and hemp fiber panels.12 80 mm	Wood and hemp fiber panels.7 20 mm	Wood fiber hardboard 60 mm	Polyurethane foam 2 50 mm	0.162734	0.0302938	0.413656	5.35434	0.186156	155.55	12.7508	73.9097	6.02604	0.27	77.7	49.65
	Concrete 80 mm	Cork panels expanded 10 mm	Soft cellulose fibers panels 120 mm	Wood and hemp fiber panels.5 35 mm	Wood and hemp fiber panels.2 10 mm	0.222445	0.0839091	1.35997	5.79961	0.377212	193.75	9.26	80.8837	19.8391	0.255	77.7	45.8
	Concrete 100 mm	Polyethylene foam 12 mm	Wood and hemp fiber panels.4 20 mm	Wood fiber panels flexible 100 mm	OSB (Oriented Strand Board) 22 mm	0.270463	0.0975007	1.93651	5.94027	0.360495	244.946	8.72717	82.9047	27.8986	0.254	77.7	44.341
	Concrete 90 mm	Wood and hemp fiber panels.13 12 mm	Polyurethane foam 1 50 mm	Wood and hemp fiber panels.9 100 mm	Polyethylene foam 12 mm	0.19351	0.0461209	0.83386	5.91182	0.238338	216.956	11.0171	81.9131	12.0485	0.264	77.7	47.251
	Concrete 100 mm	Polyurethane foam 2 100 mm	Air 25 mm	Wood and hemp fiber panels.7 30 mm	Wood and hemp fiber panels.2 15 mm	0.188005	0.0768882	0.765832	5.97813	0.408969	228.45	7.0537	82.9051	11.5761	0.27	77.7	57.84
	Concrete 90 mm	Polyethylene foam 8 mm	Air 30 mm	Hemp fibers 140 mm	Granules of expanded perlite 10 mm	0.184249	0.0763003	0.400852	5.91053	0.414116	204.509	7.55944	82.0942	6.50297	0.278	77.7	28.084
	Concrete 60 mm	Insulating polyurethane foam 50 mm	Wood and hemp fiber panels.6 100 mm	Wood and hemp fiber panels.2 12 mm	Wood wool 50 mm	0.184204	0.0224522	1.92752	5.31936	0.121887	179.81	15.0249	73.18	26.5014	0.272	77.7	72.41
	Concrete 70 mm	Polyester Fiber.8 100 mm	Air 40 mm	Wood and hemp fiber panels.11 40 mm	OSB (Oriented Strand Board) 25 mm	0.241994	0.0766831	2.08038	5.59336	0.31688	187.45	10.5845	77.9492	29.3713	0.275	77.7	54.24
	Concrete 80 mm	Polyurethane foam 1 60 mm	Wood and hemp fiber panels.4 60 mm	Air 50 mm	Polyester Fiber.8 20 mm	0.214559	0.0498905	1.00654	5.77614	0.232526	197.26	10.7107	80.1001	14.4947	0.27	77.7	44.15
	Concrete 80 mm	Polyethylene foam 30 mm	Air 25 mm	Polyester Fiber.1 30 mm	Insulating polyurethane foam 100 mm	0.162204	0.0795417	0.243673	5.81686	0.49038	181.49	6.28768	80.6191	4.14993	0.265	77.7	50.0775
	Concrete 60 mm	Wood and hemp fiber panels.7 80 mm	Expanded polystyrene foam 50 mm	Air 5 mm	Polyester Fiber.2 80 mm	0.163559	0.0832602	0.373895	5.38875	0.509053	140.15	7.53114	75.1013	6.2164	0.275	77.7	36.13
	Concrete 60 mm	Polyurethane foam 1 120 mm	Cork panels expanded 50 mm	Lime and gypsum coat 12.5 mm	Polyester Fiber.7 22 mm	0.142536	0.0539329	1.63293	5.37716	0.378381	163.26	10.0911	74.6715	23.1588	0.2645	88.8	104.78
	Concrete 60 mm	Polyurethane foam 1 60 mm	Wood and hemp fiber panels.9 80 mm	Wood and hemp fiber panels.13 19 mm	Concrete closed structure, Expanded clay 50 mm	0.196757	0.0659555	3.64803	5.34342	0.335214	199.73	10.8658	74.3217	50.8457	0.269	77.7	53.67
	Concrete 70 mm	Wood and hemp fiber panels.4 20 mm	Polyester Fiber.5 100 mm	Polyester Fiber.8 20 mm	Wood and hemp fiber panels.1 60 mm	0.206025	0.0254307	0.936292	5.57602	0.123435	195.1	15.3936	76.7236	12.8548	0.27	77.7	34.4
	Concrete 100 mm	Insulating polyurethane foam 80 mm	Polyethylene foam 15 mm	Wood and hemp fiber panels.6 DRY 140 40 mm	OSB (Oriented Strand Board) 18 mm	0.194753	0.0733071	2.00765	5.97589	0.376411	240.675	8.24332	83.0406	28.5978	0.253	77.7	60.4637
	Concrete 100 mm	Kenaf fiber 60 mm	Kenaf fiber 50 mm	Concrete 50 mm	Wood and hemp fiber panels.2 10 mm	0.304075	0.0644595	3.45707	5.95395	0.211986	337.8	10.1903	82.7585	48.4244	0.27	77.7	63.85
	Concrete 90 mm	Hydraulic lime coat 15 mm	Wood and hemp fiber panels.3 120 mm	Soft cellulose fibers panels 30 mm	Wood and hemp fiber panels.2 10 mm	0.244716	0.0465924	0.832122	5.89063	0.190394	241.55	12.3714	81.5553	11.8646	0.265	88.8	35.336
	Concrete 70 mm	Polyethylene foam 4 mm	Insulating polyurethane foam 80 mm	Wood and hemp fiber panels.6 80 mm	OSB (Oriented Strand Board) 18 mm	0.176957	0.0444978	2.18947	5.61972	0.251461	187.912	11.3187	77.835	30.5392	0.252	77.7	61.247
	Concrete 80 mm	Polyurethane foam 1 70 mm	Wood and hemp fiber panels.5 35 mm	Granules of expanded perlite 7 mm	Rock wool 70 mm	0.169171	0.0375985	0.447689	5.7839	0.222252	191.417	10.0386	80.0513	6.67191	0.262	77.7	49.298
	Concrete 70 mm	Granules of expanded perlite 10 mm	Air 45 mm	Wood and hemp fiber panels.7 100 mm	Cement mortar 30 mm	0.306829	0.168821	3.80991	5.60429	0.550211	219.925	6.22828	78.498	54.6588	0.255	88.8	25.0014
	Concrete 80 mm	Cork panels expanded 10 mm	Soft cellulose fibers panels 120 mm	Wood and hemp fiber panels.10 40 mm	Wood and hemp fiber panels.2 10 mm	0.206296	0.0853083	0.914813	5.80313	0.413523	188.7	8.50667	80.886	13.7494	0.26	77.7	46.45
	Concrete 60 mm	Wood and hemp fiber panels.2 8 mm	Air 15 mm	Wood and hemp fiber panels.6 120 mm	Flax fiber 60 mm	0.217094	0.0363097	0.516249	5.32203	0.167253	164.44	12.8917	73.513	7.50456	0.263	77.7	32.86
	Concrete 80 mm	Wood fiber hardboard 20 mm	Kenaf fiber 40 mm	Polyester Fiber.1 30 mm	Insulating polyurethane foam 100 mm	0.144144	0.0627891	0.250634	5.82636	0.435601	185.7	7.70769	80.8292	4.24532	0.27	77.7	66.65
	Concrete 100 mm	Polyethylene foam 8 mm	Polyethylene foam 15 mm	Polyester Fiber.6 120 mm	Wood and hemp fiber panels.2 15 mm	0.257819	0.0502571	1.17004	5.91294	0.194932	247.009	12.4878	81.8953	16.5116	0.258	77.7	31.2577
	Concrete 90 mm	Polyethylene foam 12 mm	Polyethylene foam 15 mm	Wood and hemp fiber panels.6 DRY 140 40 mm	Wood and hemp fiber panels.8 100 mm	0.223979	0.0602732	0.768127	5.86421	0.269102	204.491	10.8583	81.455	11.3062	0.257	77.7	31.0048
	Concrete 60 mm	Fiberglass 50 mm	Wood fiber hardboard 80 mm	Soft cellulose fibers panels 40 mm	Ready mixed coat 30 mm	0.197643	0.0555916	1.95661	5.31758	0.281273	178	10.9685	73.8276	27.426	0.26	88.8	110.81
	Concrete 60 mm	Polyethylene foam 2 mm	Polyester Fiber.9 120 mm	Flax fiber 80 mm	Wood and hemp fiber panels.2 12 mm	0.176819	0.0867861	0.665337	5.37918	0.490818	143.226	7.81733	75.0523	10.3419	0.274	77.7	36.5585
	Concrete 80 mm	Soft cellulose fibers panels 50 mm	Wood and hemp fiber panels.9 80 mm	Wood and hemp fiber panels.13 19 mm	Wood and hemp fiber panels.3 40 mm	0.213904	0.0442464	1.11489	5.76294	0.206851	201.17	12.4345	79.7342	15.7428	0.269	77.7	37.32
	Concrete 80 mm	Polyethylene foam 8 mm	Insulating polyurethane foam 80 mm	Cork panels expanded 60 mm	Concrete closed structure, Expanded clay 50 mm	0.178711	0.070933	3.4788	5.80447	0.396915	236.344	9.21344	80.7751	48.7439	0.278	77.7	83.094
	Concrete 100 mm	Coconut fiber 40 mm	Polyester Fiber.9 40 mm	Wood and hemp fiber panels.6 80 mm	Wood and hemp fiber panels.2 8 mm	0.242804	0.0484636	1.28382	5.9444	0.199599	248.04	12.0981	82.3393	18.1358	0.268	77.7	50.14
	Concrete 80 mm	Fiberglass 60 mm	Wood and hemp fiber panels.4 60 mm	Polyester Fiber.8 60 mm	Wood and hemp fiber panels.2 12 mm	0.19488	0.0270477	1.05162	5.75844	0.138792	206.18	13.3151	79.4216	14.6141	0.272	77.7	82.44
	Concrete 70 mm	Wood and hemp fiber panels.2 8 mm	Polyester Fiber.8 60 mm	Wood and hemp fiber panels.6 80 mm	Wood wool 50 mm	0.233581	0.0342734	1.93091	5.59904	0.146731	203.89	15.0499	77.0922	26.5452	0.268	77.7	59.54
	Concrete 90 mm	Polyester Fiber.5 80 mm	Hemp fibers 40 mm	Wood and hemp fiber panels.1 20 mm	Concrete closed structure, Expanded clay 50 mm	0.252333	0.0590098	3.41289	5.83409	0.233857	271.12	12.1939	80.9353	47.2585	0.28	77.7	39
	Concrete 80 mm	Wood and hemp fiber panels.2 15 mm	Wood fiber hardboard 140 mm	Concrete 10 mm	Wood and hemp fiber panels.1 30 mm	0.204275	0.0248349	1.2102	5.76165	0.121576	228.65	15.4169	79.2876	16.6785	0.275	77.7	34.85
	Concrete 60 mm	Hemp fibers 80 mm	Air 15 mm	Wood and hemp fiber panels.6 60 mm	Rock wool 40 mm	0.185769	0.0447091	0.629326	5.34864	0.24067	151.04	10.6298	74.1351	9.26785	0.255	77.7	28.12
	Concrete 60 mm	Wood fiber panels flexible 160 mm	Air 5 mm	Air 10 mm	Wood and hemp fiber panels.13 19 mm	0.203422	0.10427	0.929024	5.37583	0.512578	144.29	7.64175	75.1968	14.2069	0.254	77.7	28.23
	Concrete 90 mm	Wood wool 25 mm	Wood and hemp fiber panels.7 50 mm	Hemp fibers 50 mm	Concrete 40 mm	0.282263	0.113261	5.53386	5.91358	0.401261	300.025	8.01751	82.6124	77.6231	0.255	77.7	47.85
	Concrete 70 mm	OSB (Oriented Strand Board) 25 mm	Air 40 mm	Rock wool 100 mm	Concrete 30 mm	0.304054	0.149716	4.203	5.76242	0.492399	240.25	6.30653	80.4181	59.8178	0.265	77.7	39.65
	Concrete 60 mm	Wood and hemp fiber panels.7 140 mm	Air 5 mm	Granules of expanded perlite 5 mm	Wood and hemp fiber panels.4 60 mm	0.186524	0.0610881	1.42732	5.37081	0.327508	155.363	10.9223	74.6355	20.3616	0.27	77.7	33.87
	Concrete 70 mm	OSB (Oriented Strand Board) 25 mm	Fiberglass 20 mm	Wood and hemp fiber panels.11 120 mm	Polyester Fiber.7 22 mm	0.222838	0.103365	0.99014	5.77777	0.463856	180.43	7.33039	80.537	15.0286	0.257	77.7	105.08
	Concrete 90 mm	Insulating polyurethane foam 80 mm	Expanded polystyrene foam 20 mm	Wood and hemp fiber panels.3 60 mm	Ready mixed coat 30 mm	0.168542	0.0475099	2.29893	5.91158	0.281888	242.98	10.7622	81.9348	32.1242	0.28	88.8	84.87
	Concrete 90 mm	Air 5 mm	Polyester Fiber.9 80 mm	Rock wool 40 mm	Wood and hemp fiber panels.7 60 mm	0.19611	0.0791981	0.472189	5.90461	0.403846	206.6	7.92582	82.1032	7.55747	0.275	77.7	32.22
	Concrete 90 mm	Polyester Fiber.5 100 mm	Polyethylene foam 15 mm	Cross-laminated timber panels 60 mm	Gypsum based dry 12.5 mm	0.311439	0.0555507	3.52971	5.83543	0.178368	264.07	14.0738	80.6585	48.6598	0.2775	77.7	85.7737
	Concrete 90 mm	Wood and hemp fiber panels.1 60 mm	Soft cellulose fibers panels 60 mm	Air 30 mm	Hydraulic lime coat 15 mm	0.287638	0.107921	1.32882	5.8733	0.375196	227.25	8.31317	82.0685	19.7193	0.255	88.8	31.836
	Concrete 100 mm	Insulating polyurethane foam 80 mm	Granules of expanded perlite 10 mm	Wood and hemp fiber panels.9 60 mm	Hydraulic lime coat 15 mm	0.184449	0.0624437	1.82837	5.97547	0.338542	249.455	8.94404	82.9737	25.9432	0.265	88.8	50.876
	Concrete 60 mm	Cork panels expanded 10 mm	Cork panels expanded 120 mm	Wood and hemp fiber panels.5 60 mm	Granules of expanded perlite 10 mm	0.196109	0.0396869	1.16199	5.359	0.202371	164.725	13.4053	73.9835	16.2849	0.26	77.7	97.44
	Concrete 100 mm	Polyethylene foam 12 mm	Wood and hemp fiber panels.3 80 mm	Polyester Fiber.4 60 mm	Exfoliated vermiculite 2 mm	0.2725	0.0495338	1.32622	5.90896	0.181776	251.666	13.0179	81.7783	18.6139	0.254	77.7	31.4216
	Concrete 50 mm	Wood and hemp fiber panels.2 12 mm	Air 50 mm	Wood and hemp fiber panels.10 100 mm	Polyester Fiber.9 50 mm	0.215126	0.0894637	0.567883	5.05148	0.415866	126.26	9.00909	70.6898	9.03268	0.262	77.7	27.06
	Concrete 80 mm	Cork panels expanded 60 mm	Air 5 mm	Wood and hemp fiber panels.6 100 mm	Polyethylene foam 20 mm	0.222349	0.0341286	0.929563	5.75912	0.153491	207.86	13.6484	79.4671	13.0508	0.265	77.7	59.485
	Concrete 60 mm	Sheep wool 100 mm	Polyethylene foam 15 mm	Wood and hemp fiber panels.3 60 mm	Kenaf fiber 40 mm	0.176201	0.050995	0.665935	5.34502	0.289414	147.685	9.86861	74.1959	9.85841	0.275	77.7	48.3837
	Concrete 60 mm	Insulating polyurethane foam 80 mm	Wood wool 35 mm	Wood and hemp fiber panels.6 80 mm	Gypsum based dry 12.5 mm	0.169495	0.0251318	2.08161	5.34332	0.148274	181.93	12.9899	73.6813	28.7214	0.2675	77.7	78.11
	Concrete 60 mm	Air 30 mm	Polyester Fiber.8 60 mm	Wood and hemp fiber panels.7 80 mm	Concrete closed structure, Expanded clay 50 mm	0.240877	0.0994688	3.29141	5.34693	0.412944	195.6	9.68334	74.8928	46.439	0.28	77.7	34.85
	Concrete 80 mm	Wood and hemp fiber panels.10 80 mm	Wood and hemp fiber panels.1 80 mm	Wood and hemp fiber panels.13 19 mm	Wood and hemp fiber panels.2 15 mm	0.199391	0.0375618	1.30368	5.76709	0.188383	205.42	13.5272	79.6179	18.1119	0.274	77.7	34.82
	Concrete 80 mm	Polyester Fiber.7 22 mm	Expanded polystyrene foam 20 mm	Air 20 mm	Wood and hemp fiber panels.10 120 mm	0.21547	0.0647138	0.775844	5.79936	0.300338	195.84	10.5391	80.6304	11.4945	0.262	77.7	31.31
	Concrete 70 mm	Polyethylene foam 10 mm	Wood and hemp fiber panels.12 60 mm	Wood and hemp fiber panels.12 100 mm	Ready mixed coat 30 mm	0.220411	0.0533649	2.15458	5.58064	0.242115	206.73	12.6436	77.2823	29.8962	0.27	88.8	64.9125
	Concrete 70 mm	Wood and hemp fiber panels.13 19 mm	Soft cellulose fibers panels 50 mm	Wood and hemp fiber panels.6 100 mm	Concrete 30 mm	0.252699	0.0584391	4.85546	5.63786	0.23126	250.37	12.4174	78.156	67.0072	0.269	77.7	37.12
	Concrete 90 mm	Polyurethane foam 2 40 mm	Polyethylene foam 12 mm	Wood and hemp fiber panels.7 100 mm	Wood and hemp fiber panels.2 15 mm	0.201758	0.0805912	0.847048	5.90423	0.399445	208.246	8.05882	82.1374	12.7558	0.257	77.7	45.051
	Concrete 50 mm	Air 10 mm	Air 30 mm	Wood and hemp fiber panels.10 120 mm	Concrete closed structure, Expanded clay 50 mm	0.258864	0.123242	3.40418	4.97048	0.476087	173.2	9.14337	70.0435	48.4047	0.26	77.7	31.05
	Concrete 80 mm	Hydraulic lime coat 15 mm	Polyethylene foam 2 mm	Wood and hemp fiber panels.3 120 mm	Concrete 40 mm	0.315612	0.0902737	5.92762	5.81902	0.286027	304.116	11.3503	81.2024	82.1984	0.257	77.7	31.8345
	Concrete 70 mm	Air 5 mm	Expanded polystyrene foam 40 mm	Wood and hemp fiber panels.10 80 mm	Polyester Fiber.2 80 mm	0.169988	0.0501347	0.425461	5.59349	0.294931	166.6	10.0895	77.6026	6.53571	0.275	77.7	35.7
	Concrete 70 mm	Air 5 mm	Wood and hemp fiber panels.13 10 mm	Soft cellulose fibers panels 160 mm	Wood and hemp fiber panels.7 20 mm	0.196323	0.0919914	0.476755	5.65508	0.468572	163.7	7.70408	78.8464	7.76852	0.265	77.7	39.1
	Concrete 70 mm	Kenaf fiber 80 mm	Air 15 mm	Wood and hemp fiber panels.9 60 mm	Polyester Fiber.8 40 mm	0.205033	0.0632153	0.972166	5.60946	0.308317	172.8	10.4264	77.9912	14.1837	0.265	77.7	53.8
	Concrete 100 mm	OSB (Oriented Strand Board) 15 mm	Hemp fibers 80 mm	Wood and hemp fiber panels.5 52 mm	Wood and hemp fiber panels.2 15 mm	0.226872	0.0525394	1.37642	5.97782	0.231581	250.28	11.1266	82.9117	19.5518	0.262	77.7	42.36
	Concrete 100 mm	Mineral Insulating 80 mm	Air 25 mm	Wood and hemp fiber panels.5 35 mm	Wood and hemp fiber panels.2 15 mm	0.313448	0.101272	1.31827	5.94245	0.32309	242.1	9.3324	83.0595	19.5084	0.255	77.7	40.804
	Concrete 50 mm	OSB (Oriented Strand Board) 22 mm	Hemp fibers 80 mm	Polyester Fiber.8 60 mm	Flax fiber 40 mm	0.179395	0.055143	0.596723	5.34156	0.307383	138.14	10.3269	74.1937	8.96108	0.252	77.7	46.97
	Concrete 70 mm	Wood and hemp fiber panels.4 20 mm	Polyester Fiber.5 100 mm	Polyester Fiber.4 60 mm	OSB (Oriented Strand Board) 25 mm	0.235582	0.0292385	2.48986	5.5771	0.124112	214.45	16.1428	76.6671	34.0586	0.275	77.7	51.4
	Concrete 100 mm	Insulating polyurethane foam 70 mm	Soft cellulose fibers panels 80 mm	Air 5 mm	Wood and hemp fiber panels.2 19 mm	0.171513	0.0644121	0.896775	5.97839	0.375553	230.09	8.10793	82.953	13.2144	0.274	77.7	54.63
	Concrete 80 mm	Wood and hemp fiber panels.2 19 mm	Wood fiber hardboard 140 mm	Concrete 10 mm	Kenaf fiber 20 mm	0.211762	0.0316081	1.27658	5.7602	0.149263	225.77	14.6908	79.3641	17.6827	0.269	77.7	39.57
	Concrete 70 mm	Wood and hemp fiber panels.3 40 mm	Insulating polyurethane foam 20 mm	Polyurethane foam 1 30 mm	Wood and hemp fiber panels.10 100 mm	0.167041	0.0490104	0.797557	5.64957	0.293404	174.4	11.2154	78.3193	11.5367	0.26	77.7	51.43
	Concrete 70 mm	Polyurethane foam 1 50 mm	Soft cellulose fibers panels 50 mm	Polyester Fiber.1 60 mm	Wood and hemp fiber panels.5 35 mm	0.167416	0.0720043	1.32022	5.62831	0.430091	169.05	8.88761	78.3623	19.1279	0.265	77.7	51.4
	Concrete 60 mm	Air 5 mm	Polyurethane foam 2 140 mm	Air 20 mm	Wood and hemp fiber panels.10 40 mm	0.144615	0.0789662	0.681312	5.37993	0.546046	141.3	7.22011	74.8928	10.4303	0.265	77.7	67.18
	Concrete 80 mm	Insulating polyurethane foam 60 mm	Expanded polystyrene foam 100 mm	Air 10 mm	Wood and hemp fiber panels.13 12 mm	0.165093	0.0785403	0.659164	5.8078	0.475735	184.42	6.88039	80.6184	10.1254	0.262	77.7	49.02
	Concrete 60 mm	Polyester Fiber.9 100 mm	Polyester Fiber.1 30 mm	Wood wool 50 mm	Wood and hemp fiber panels.10 40 mm	0.18598	0.0359061	0.883241	5.36495	0.193064	161.55	11.8613	74.1745	12.5818	0.28	77.7	61.2
	Concrete 80 mm	Soft cellulose fibers panels 60 mm	Wood and hemp fiber panels.3 40 mm	Wood fiber panels flexible 80 mm	Gypsum based dry 15 mm	0.205724	0.057598	1.70517	5.76375	0.279977	207.21	10.3224	80.0461	24.0119	0.275	77.7	47.78
	Concrete 100 mm	Hemp fibers 40 mm	Granules of expanded perlite 10 mm	Wood fiber panels flexible 80 mm	Wood wool 25 mm	0.237914	0.0907937	1.42606	5.9649	0.381624	236.03	8.12601	83.0741	20.851	0.255	77.7	46.97
	Concrete 90 mm	Polyethylene foam 12 mm	Soft cellulose fibers panels 120 mm	Wood and hemp fiber panels.2 19 mm	Wood and hemp fiber panels.2 15 mm	0.234789	0.094298	1.14987	5.90139	0.401629	211.016	8.24837	82.2894	17.1084	0.256	77.7	36.161
	Concrete 70 mm	Air 15 mm	Polyurethane foam 2 50 mm	Wood and hemp fiber panels.2 12 mm	Wood fiber hardboard 120 mm	0.17899	0.0341585	0.95205	5.59072	0.190841	177.71	12.5275	77.2269	13.3918	0.267	77.7	47.21
	Concrete 80 mm	Wood and hemp fiber panels.7 40 mm	Wood and hemp fiber panels.6 DRY 140 80 mm	Wood and hemp fiber panels.13 19 mm	Wood and hemp fiber panels.3 40 mm	0.224943	0.0490584	1.11512	5.75857	0.218092	201.17	12.2092	79.7509	15.8187	0.259	77.7	32.87
	Concrete 80 mm	Polyethylene foam 5 mm	Wood and hemp fiber panels.6 120 mm	Wood and hemp fiber panels.5 22 mm	Concrete 40 mm	0.292993	0.0590776	6.06487	5.7184	0.201635	298.905	13.611	79.1246	83.4186	0.267	77.7	33.2312
	Concrete 80 mm	Hydraulic lime coat 15 mm	Polyethylene foam 4 mm	Wood and hemp fiber panels.3 120 mm	Wood and hemp fiber panels.10 40 mm	0.234344	0.0436272	0.800039	5.81312	0.186168	220.582	12.8263	80.399	11.3884	0.259	88.8	32.383
	Concrete 60 mm	Polyester Fiber.1 50 mm	Polyester Fiber.2 80 mm	Polyester Fiber.7 22 mm	Wood and hemp fiber panels.12 40 mm	0.190441	0.0744912	1.00473	5.36456	0.391152	147.44	9.14506	74.7893	14.8402	0.252	77.7	32.16
	Concrete 60 mm	Wood and hemp fiber panels.7 60 mm	Polyester Fiber.1 40 mm	Polyester Fiber.7 24 mm	Polyester Fiber.2 80 mm	0.177993	0.0565359	0.457255	5.35896	0.317631	145.08	9.44905	74.4683	7.06069	0.264	77.7	33.72
	Concrete 60 mm	Hemp fibers 50 mm	Wood and hemp fiber panels.5 22 mm	Polyester Fiber.8 20 mm	Wood and hemp fiber panels.8 120 mm	0.164285	0.0283668	0.765738	5.31485	0.172668	156.24	13.2329	73.3012	10.7162	0.272	77.7	35.41
	Concrete 70 mm	Wood and hemp fiber panels.1 30 mm	Wood and hemp fiber panels.11 120 mm	Hydraulic lime coat 15 mm	Ready mixed coat 30 mm	0.236787	0.111686	2.59664	5.65616	0.471674	209.65	8.08007	79.1619	37.2406	0.265	88.8	88.676
	Concrete 60 mm	Soft cellulose fibers panels 40 mm	Wood fiber hardboard 60 mm	Wood and hemp fiber panels.5 52 mm	Wood and hemp fiber panels.1 40 mm	0.20496	0.033894	0.969129	5.31799	0.165369	163.64	13.4521	73.3666	13.5651	0.252	77.7	34.66
	Concrete 80 mm	Insulating polyurethane foam 80 mm	Wood and hemp fiber panels.2 10 mm	Polyester Fiber.7 22 mm	Insulating polyurethane foam 60 mm	0.143441	0.0303943	0.365426	5.79221	0.211894	189.28	10.0841	80.0662	5.44182	0.252	77.7	63.42
	Concrete 60 mm	Cork panels expanded 50 mm	Insulating polyurethane foam 90 mm	Wood and hemp fiber panels.5 52 mm	Gypsum based dry 12.5 mm	0.152505	0.0567512	2.34587	5.41655	0.372126	169.655	10.6149	75.2329	32.8575	0.2645	77.7	84.18
	Concrete 100 mm	Air 30 mm	Hemp fibers 40 mm	Wood and hemp fiber panels.5 60 mm	Polyester Fiber.7 22 mm	0.292436	0.0694039	1.39133	5.93477	0.23733	243.66	10.8048	82.5558	19.9984	0.252	77.7	28.41
	Concrete 60 mm	Wood wool 50 mm	Wood and hemp fiber panels.4 60 mm	Insulating polyurethane foam 60 mm	Cement mortar 30 mm	0.212267	0.0451223	3.66771	5.34615	0.212573	229.31	12.0743	74.0321	50.5861	0.26	88.8	70.7714
	Concrete 80 mm	Soft cellulose fibers panels 40 mm	Air 45 mm	Concrete 30 mm	Wood and hemp fiber panels.7 80 mm	0.282584	0.0396841	0.545718	5.68366	0.140433	247.6	10.105	78.7014	8.04938	0.275	77.7	31.3
	Concrete 50 mm	Polyester Fiber.7 35 mm	Kenaf fiber 80 mm	Soft cellulose fibers panels 30 mm	Wood and hemp fiber panels.6 60 mm	0.197864	0.0684503	1.32856	5.12262	0.345945	139.05	11.0436	71.2987	19.0726	0.255	77.7	56.7
	Concrete 60 mm	Hemp fibers 100 mm	Polyethylene foam 3 mm	Soft cellulose fibers panels 60 mm	Wood fiber hardboard 40 mm	0.162183	0.0724726	0.936993	5.37713	0.446856	144.699	8.9996	74.9305	13.871	0.263	77.7	35.9228
	Concrete 80 mm	Wood and hemp fiber panels.3 40 mm	Wood and hemp fiber panels.12 120 mm	Wood and hemp fiber panels.7 20 mm	Wood and hemp fiber panels.13 15 mm	0.206709	0.0399384	0.996492	5.75134	0.193211	204.85	13.1205	79.4705	13.9187	0.275	77.7	34.95
	Concrete 60 mm	Wood and hemp fiber panels.5 35 mm	Polyester Fiber.9 60 mm	Wood and hemp fiber panels.4 20 mm	Wood and hemp fiber panels.9 80 mm	0.204837	0.0486015	0.915807	5.41223	0.237269	160.95	12.2707	74.9448	13.0609	0.255	77.7	32.55
	Concrete 70 mm	Cork panels expanded 20 mm	Soft cellulose fibers panels 120 mm	Polyester Fiber.7 24 mm	OSB (Oriented Strand Board) 25 mm	0.221854	0.0974627	2.58038	5.64173	0.439309	183.93	9.0533	78.8963	36.7663	0.259	77.7	64.47
	Concrete 80 mm	Wood fiber panels flexible 80 mm	Wood and hemp fiber panels.1 60 mm	Air 20 mm	Wood and hemp fiber panels.2 15 mm	0.232157	0.0772882	1.06125	5.7797	0.332914	193.01	9.74594	80.5374	15.6202	0.255	77.7	28.63
	Concrete 100 mm	Hemp fibers 50 mm	Kenaf fiber 50 mm	Concrete 50 mm	Wood and hemp fiber panels.2 10 mm	0.292665	0.0621274	3.46018	5.95638	0.212281	336.7	10.1163	82.7592	48.4352	0.26	77.7	46.7
	Concrete 80 mm	Flax fiber 40 mm	Wood fiber panels flexible 40 mm	Wood and hemp fiber panels.4 20 mm	Polyester Fiber.2 80 mm	0.20369	0.0651064	0.447359	5.77162	0.319635	186.88	8.98751	80.2317	7.02874	0.26	77.7	33.26
	Concrete 100 mm	Fiberglass 50 mm	Wood fiber hardboard 80 mm	Wood and hemp fiber panels.2 19 mm	Wood and hemp fiber panels.2 10 mm	0.224829	0.0515246	1.22444	5.94838	0.229173	241.07	11.2859	82.4821	17.4078	0.259	77.7	76.71
	Concrete 100 mm	Air 30 mm	Cork panels expanded 100 mm	Polyester Fiber.7 22 mm	Wood and hemp fiber panels.2 10 mm	0.272026	0.0827038	1.26279	5.93833	0.304029	240.24	10.0735	82.7923	18.4233	0.262	77.7	75.16
	Concrete 70 mm	Air 10 mm	Wood and hemp fiber panels.13 10 mm	Polyurethane foam 1 120 mm	Wood and hemp fiber panels.6 60 mm	0.147555	0.0504842	1.35998	5.67019	0.342138	175.02	10.2266	78.6599	19.3507	0.27	77.7	64.24
	Concrete 80 mm	Flax fiber 60 mm	Hemp fibers 80 mm	Wood and hemp fiber panels.13 19 mm	Wood and hemp fiber panels.2 15 mm	0.201268	0.0897934	1.18506	5.79972	0.446139	188.66	7.90613	80.816	17.5298	0.254	77.7	32.94
	Concrete 70 mm	Rock wool 100 mm	Wood and hemp fiber panels.7 20 mm	Wood and hemp fiber panels.7 50 mm	Gypsum based dry 12.5 mm	0.208516	0.111382	1.49743	5.62536	0.534162	175.875	6.4867	78.381	22.1047	0.2525	77.7	34.91
	Concrete 90 mm	Wood and hemp fiber panels.11 60 mm	Polyester Fiber.8 60 mm	Wood and hemp fiber panels.13 12 mm	Polyurethane foam 2 50 mm	0.186677	0.0374448	0.439902	5.87655	0.200587	213.91	11.0749	81.3087	6.55561	0.272	77.7	61.67
	Concrete 60 mm	Polyester Fiber.9 60 mm	Polyester Fiber.5 80 mm	Polyester Fiber.8 40 mm	Wood and hemp fiber panels.13 19 mm	0.207423	0.0369474	1.21417	5.31981	0.178126	164.17	13.0461	73.4573	16.9178	0.259	77.7	33.07
	Concrete 90 mm	Insulating polyurethane foam 50 mm	Air 30 mm	Flax fiber 80 mm	Polyethylene foam 2 mm	0.217985	0.102103	0.309706	5.90833	0.468394	202.266	5.72115	81.8215	5.13737	0.252	77.7	41.7485
	Concrete 100 mm	Insulating polyurethane foam 80 mm	Air 30 mm	Concrete 30 mm	OSB (Oriented Strand Board) 18 mm	0.249217	0.0821729	4.16387	5.96725	0.329724	300.58	8.34434	83.042	58.3813	0.258	77.7	57.75
	Concrete 60 mm	Insulating polyurethane foam 80 mm	Soft cellulose fibers panels 50 mm	Wood and hemp fiber panels.5 52 mm	Insulating polyurethane foam 20 mm	0.144527	0.0327985	0.726446	5.36429	0.226938	151.64	11.0227	74.176	10.4355	0.262	77.7	61.87
	Concrete 60 mm	Soft cellulose fibers panels 50 mm	Soft cellulose fibers panels 80 mm	Polyester Fiber.7 22 mm	Kenaf fiber 50 mm	0.189407	0.0687816	0.636723	5.36474	0.363142	145.64	9.27137	74.715	9.69576	0.262	77.7	54.61
	Concrete 90 mm	Wood fiber panels flexible 140 mm	Wood and hemp fiber panels.2 10 mm	Air 5 mm	Wood and hemp fiber panels.7 20 mm	0.210404	0.0788	0.64127	5.90056	0.374517	208.23	8.66173	82.1395	9.89948	0.265	77.7	30.94
	Concrete 60 mm	Air 10 mm	Polyester Fiber.1 30 mm	Polyester Fiber.8 120 mm	Concrete closed structure, Expanded clay 50 mm	0.227893	0.0641758	3.44884	5.3092	0.281606	202.1	11.9576	73.7135	47.8716	0.27	77.7	36.15
	Concrete 100 mm	Expanded polystyrene foam 20 mm	Cellular glass 40 mm	Wood and hemp fiber panels.1 80 mm	Polyester Fiber.7 35 mm	0.234454	0.0483135	1.35224	5.93435	0.206068	248.55	12.3206	82.1803	19.0084	0.275	77.7	65.2
	Concrete 60 mm	Wood and hemp fiber panels.7 80 mm	Polyurethane foam 1 50 mm	Polyester Fiber.7 35 mm	Kenaf fiber 50 mm	0.15611	0.041863	0.655194	5.38182	0.268163	149.75	10.7629	74.5489	9.57354	0.275	77.7	63.4
	Concrete 60 mm	Wood and hemp fiber panels.7 20 mm	Air 35 mm	Hemp fibers 140 mm	Polyester Fiber.7 24 mm	0.165155	0.082739	1.10891	5.38664	0.500977	144.8	8.16177	75.1453	16.3822	0.279	77.7	28.27
	Concrete 60 mm	Polyethylene foam 4 mm	Wood and hemp fiber panels.7 120 mm	Wood and hemp fiber panels.7 50 mm	Wood and hemp fiber panels.1 30 mm	0.180761	0.0803178	0.86612	5.3741	0.444332	145.432	8.94137	74.9927	13.0035	0.264	77.7	33.497
	Concrete 90 mm	Granules of expanded perlite 20 mm	Wood and hemp fiber panels.1 120 mm	Wood and hemp fiber panels.5 22 mm	Cork panels expanded 20 mm	0.211421	0.0343313	0.993391	5.85437	0.162384	227.39	13.7848	80.7828	13.8687	0.272	77.7	45.24
	Concrete 60 mm	Soft cellulose fibers panels 50 mm	Soft cellulose fibers panels 80 mm	Polyester Fiber.7 22 mm	Wood and hemp fiber panels.7 50 mm	0.188204	0.0668975	0.656337	5.36449	0.355452	145.64	9.4128	74.6868	9.94373	0.262	77.7	40.86
	Concrete 60 mm	Soft cellulose fibers panels 50 mm	Polyethylene foam 5 mm	Wood and hemp fiber panels.3 120 mm	Wood and hemp fiber panels.1 40 mm	0.182651	0.0265295	0.952551	5.31846	0.145247	163.365	14.2048	73.2552	13.199	0.275	77.7	38.0213
	Concrete 90 mm	Polyethylene foam 6 mm	Polyurethane foam 2 130 mm	Wood and hemp fiber panels.7 30 mm	Polyethylene foam 12 mm	0.156535	0.0675466	0.404954	5.92029	0.431513	204.644	7.20195	82.0787	6.45422	0.268	77.7	68.0165
	Concrete 80 mm	Wood and hemp fiber panels.12 60 mm	Cork panels expanded 50 mm	Wood and hemp fiber panels.5 60 mm	Wood and hemp fiber panels.2 15 mm	0.219317	0.039019	1.33263	5.76188	0.177911	210.05	13.7416	79.5368	18.5345	0.265	77.7	56.65
	Concrete 90 mm	Polyurethane foam 2 30 mm	Polyethylene foam 10 mm	Wood and hemp fiber panels.6 100 mm	Wood and hemp fiber panels.7 40 mm	0.207787	0.0262766	0.680799	5.86152	0.126459	225.38	13.4352	80.8385	9.59765	0.27	77.7	44.6225
	Concrete 90 mm	Polyethylene foam 6 mm	Wood and hemp fiber panels.2 10 mm	Polyester Fiber.9 50 mm	Wood and hemp fiber panels.6 100 mm	0.247101	0.0482968	1.26928	5.87692	0.195454	226.998	12.3461	81.3761	17.9061	0.256	77.7	32.0455
	Concrete 60 mm	Polyester Fiber.9 60 mm	Polyurethane foam 2 40 mm	Polyester Fiber.9 100 mm	Polyethylene foam 2 mm	0.166762	0.082518	0.51829	5.39115	0.494826	141.466	7.90203	75.175	8.23489	0.262	77.7	46.5585
	Concrete 70 mm	Granules of expanded perlite 5 mm	Air 35 mm	Wood and hemp fiber panels.10 100 mm	Polyester Fiber.4 60 mm	0.225646	0.058814	1.39548	5.5929	0.260648	181.363	11.9161	77.5948	19.7861	0.27	77.7	29.87
	Concrete 80 mm	Wood and hemp fiber panels.2 19 mm	Wood and hemp fiber panels.4 60 mm	Polyester Fiber.9 60 mm	Wood and hemp fiber panels.5 52 mm	0.220945	0.0387408	1.40209	5.71829	0.175342	213.31	13.9352	78.9196	19.4083	0.271	77.7	34.43
	Concrete 60 mm	Granules of expanded perlite 15 mm	Polyurethane foam 1 80 mm	Polyester Fiber.9 100 mm	Wood and hemp fiber panels.2 10 mm	0.148976	0.0726798	0.765679	5.38451	0.487864	143.567	7.97523	74.9708	11.5281	0.265	77.7	54.95
	Concrete 90 mm	Polyurethane foam 2 70 mm	Air 10 mm	Wood and hemp fiber panels.10 60 mm	OSB (Oriented Strand Board) 25 mm	0.206265	0.0776408	2.3264	5.90558	0.376412	223.3	8.91725	82.2213	33.0068	0.255	77.7	68
	Concrete 100 mm	Polyester Fiber.8 80 mm	Polyethylene foam 8 mm	Polyurethane foam 2 50 mm	OSB (Oriented Strand Board) 22 mm	0.220258	0.0586119	1.83541	5.92313	0.266106	249.114	10.5603	82.254	25.7861	0.26	77.7	61.894
	Concrete 80 mm	Polyethylene foam 3 mm	Soft cellulose fibers panels 100 mm	Polyester Fiber.8 60 mm	OSB (Oriented Strand Board) 18 mm	0.221169	0.0782181	2.03805	5.78779	0.353658	201.399	9.80158	80.6624	28.9697	0.261	77.7	48.4727
	Concrete 80 mm	Polyurethane foam 1 60 mm	Wood and hemp fiber panels.9 80 mm	Wood and hemp fiber panels.13 15 mm	Wood and hemp fiber panels.7 20 mm	0.184852	0.046073	0.891792	5.78452	0.249242	193.81	10.9996	80.1527	12.8542	0.255	77.7	48.7
	Concrete 70 mm	Wood and hemp fiber panels.10 100 mm	Wood and hemp fiber panels.13 15 mm	Wood and hemp fiber panels.5 60 mm	Gypsum based dry 12.5 mm	0.226348	0.0495581	2.21459	5.60396	0.218946	199.025	12.8607	77.5358	30.685	0.2575	77.7	40.51
	Concrete 90 mm	Exfoliated vermiculite 2 mm	Wood and hemp fiber panels.4 20 mm	Flax fiber 120 mm	Polyester Fiber.7 24 mm	0.239484	0.101029	1.02439	5.91578	0.421863	213.55	7.49471	82.4012	15.4709	0.256	77.7	35.0306
	Concrete 90 mm	Wood and hemp fiber panels.2 8 mm	Insulating polyurethane foam 20 mm	Cork panels expanded 140 mm	Gypsum based dry 15 mm	0.200352	0.0497888	1.92988	5.8906	0.248506	234.61	11.4459	81.65	26.895	0.273	77.7	116.8
	Concrete 80 mm	Granules of expanded perlite 7 mm	Polyurethane foam 2 60 mm	Air 5 mm	Wood and hemp fiber panels.6 DRY 140 100 mm	0.191198	0.0559017	0.944706	5.78878	0.292376	192.748	10.1805	80.3688	13.7274	0.252	77.7	48.548
	Concrete 70 mm	Air 15 mm	Polyurethane foam 1 40 mm	Wood and hemp fiber panels.2 8 mm	Wood fiber panels flexible 120 mm	0.187683	0.0791047	0.517264	5.61035	0.421481	163.22	8.26405	78.1582	8.18182	0.253	77.7	41.25
	Concrete 100 mm	Wood and hemp fiber panels.6 DRY 140 40 mm	Polyester Fiber.9 60 mm	Wood and hemp fiber panels.10 60 mm	Granules of expanded perlite 7 mm	0.219221	0.0652444	0.726921	5.94644	0.29762	235.847	10.1277	82.6648	10.8569	0.267	77.7	33.738
	Concrete 70 mm	Air 20 mm	Air 30 mm	Wood and hemp fiber panels.7 100 mm	Wood wool 50 mm	0.266681	0.117737	1.96762	5.60506	0.441489	178.25	8.48594	78.6104	28.6757	0.27	77.7	53.3
	Concrete 70 mm	Air 10 mm	Hemp fibers 100 mm	Wood and hemp fiber panels.4 20 mm	Wood and hemp fiber panels.5 52 mm	0.193676	0.0552855	1.42902	5.61833	0.285453	177.14	10.8735	77.9839	20.3322	0.252	77.7	29.51
	Concrete 60 mm	Polyester Fiber.1 40 mm	Kenaf fiber 40 mm	Cork panels expanded 100 mm	OSB (Oriented Strand Board) 22 mm	0.194421	0.0711212	2.13255	5.34917	0.365811	161.5	10.1812	74.5172	30.1197	0.262	77.7	104.85
	Concrete 70 mm	Wood and hemp fiber panels.10 60 mm	Air 5 mm	Rock wool 100 mm	Concrete 30 mm	0.214399	0.101086	4.2618	5.6357	0.471486	230.6	7.83544	78.7091	59.9613	0.265	77.7	27.85
	Concrete 70 mm	Insulating polyurethane foam 80 mm	Expanded polystyrene foam 20 mm	Polyester Fiber.5 80 mm	Gypsum based dry 12.5 mm	0.165109	0.0445029	2.13901	5.62424	0.269537	190.355	10.9747	77.9173	29.8589	0.2625	77.7	59.46
	Concrete 60 mm	Air 10 mm	Air 35 mm	Polyester Fiber.8 140 mm	Wood wool 25 mm	0.228197	0.0610433	1.62415	5.31362	0.267502	164.025	12.0652	73.7333	22.8192	0.27	77.7	44
	Concrete 90 mm	Exfoliated vermiculite 2 mm	Polyester Fiber.4 60 mm	Wood and hemp fiber panels.6 DRY 140 40 mm	Polyester Fiber.4 60 mm	0.267767	0.0475225	1.36932	5.82427	0.177477	235.57	13.5914	80.5123	19.083	0.252	77.7	31.9306
	Concrete 70 mm	Polyester Fiber.5 80 mm	Polyester Fiber.4 60 mm	Wood and hemp fiber panels.5 35 mm	Fiberglass 30 mm	0.205435	0.0182185	0.661175	5.57222	0.0886822	198.71	16.1649	76.6061	9.12218	0.275	77.7	70.65
	Concrete 60 mm	Wood and hemp fiber panels.10 100 mm	Wood and hemp fiber panels.6 60 mm	Wood and hemp fiber panels.4 20 mm	Wood and hemp fiber panels.3 40 mm	0.179146	0.0215209	1.07798	5.35709	0.12013	170.3	15.4869	73.6704	14.8125	0.28	77.7	35.8
	Concrete 100 mm	Polyethylene foam 6 mm	Polyester Fiber.1 50 mm	Wood and hemp fiber panels.7 100 mm	OSB (Oriented Strand Board) 22 mm	0.220042	0.0815796	1.97823	5.96684	0.370745	240.998	8.49393	83.0474	28.281	0.278	77.7	49.1955
	Concrete 90 mm	Wood and hemp fiber panels.5 35 mm	Expanded polystyrene foam 50 mm	Air 30 mm	Polyester Fiber.4 60 mm	0.261667	0.0743248	1.40749	5.88003	0.284043	225.1	10.744	81.8705	20.2605	0.265	77.7	31.28
	Concrete 100 mm	Insulating polyurethane foam 80 mm	Polyethylene foam 25 mm	Polyester Fiber.4 40 mm	OSB (Oriented Strand Board) 25 mm	0.190309	0.0582592	2.64874	5.97488	0.306129	250.555	9.92924	82.9578	37.142	0.27	77.7	66.7062
	Concrete 90 mm	Polyester Fiber.5 80 mm	Soft cellulose fibers panels 40 mm	Wood and hemp fiber panels.7 50 mm	Gypsum based dry 12.5 mm	0.230228	0.0536268	1.47684	5.83252	0.232929	234.875	11.3391	80.9115	20.686	0.2725	77.7	44.76
	Concrete 60 mm	Polyester Fiber.1 30 mm	Wood fiber hardboard 60 mm	Polyester Fiber.9 40 mm	Perforated brick 8*12*24 80 mm	0.246828	0.0651065	3.74886	5.3174	0.263773	244.9	12.3507	73.7799	52.127	0.27	77.7	31.04
	Concrete 70 mm	Wood and hemp fiber panels.10 80 mm	Wood and hemp fiber panels.5 35 mm	Wood and hemp fiber panels.7 20 mm	Wood and hemp fiber panels.11 60 mm	0.194948	0.0403943	0.468367	5.59578	0.207205	175.05	11.438	77.453	6.97122	0.265	77.7	45.81
	Concrete 100 mm	Wood and hemp fiber panels.13 10 mm	Polyurethane foam 1 70 mm	Wood and hemp fiber panels.10 60 mm	Wood and hemp fiber panels.2 15 mm	0.191442	0.0627749	1.03498	5.98021	0.327906	234.87	9.11116	83.0528	15.0755	0.255	77.7	51.62
	Concrete 100 mm	Soft cellulose fibers panels 50 mm	Wood and hemp fiber panels.1 80 mm	Wood and hemp fiber panels.5 22 mm	Wood and hemp fiber panels.2 15 mm	0.230731	0.0476905	1.30302	5.94029	0.206693	244.19	12.1839	82.2656	18.3565	0.267	77.7	36.86
	Concrete 60 mm	Air 5 mm	Polyester Fiber.9 120 mm	Soft cellulose fibers panels 60 mm	OSB (Oriented Strand Board) 22 mm	0.192994	0.094377	1.9664	5.37024	0.489016	154.7	8.36647	75.0904	28.2977	0.267	77.7	51.6
	Concrete 60 mm	Wood and hemp fiber panels.2 19 mm	Wood fiber hardboard 140 mm	Wood and hemp fiber panels.2 12 mm	Wood and hemp fiber panels.1 40 mm	0.182911	0.0268264	0.971535	5.37577	0.146664	167.93	15.0141	73.9835	13.3834	0.271	77.7	34.63
	Concrete 70 mm	Cork panels expanded 20 mm	Air 30 mm	Wood and hemp fiber panels.7 100 mm	Wood and hemp fiber panels.4 40 mm	0.229825	0.0985079	1.35119	5.63548	0.428622	172	8.82846	78.8076	19.9286	0.26	77.7	39.9
	Concrete 100 mm	Wood and hemp fiber panels.10 80 mm	Wood and hemp fiber panels.6 60 mm	Polyethylene foam 10 mm	OSB (Oriented Strand Board) 18 mm	0.24733	0.0496524	2.00843	5.93604	0.200754	255.23	12.5622	82.1991	27.9099	0.268	77.7	45.0425
	Concrete 60 mm	Air 10 mm	Polyurethane foam 1 30 mm	Wood and hemp fiber panels.6 120 mm	Concrete closed structure, Expanded clay 50 mm	0.230602	0.0432093	3.51879	5.29212	0.187376	211.88	13.556	73.0586	48.4848	0.27	77.7	46.87
	Concrete 80 mm	Air 5 mm	Wood and hemp fiber panels.1 60 mm	Polyester Fiber.9 50 mm	Concrete 70 mm	0.310167	0.113437	8.67799	5.7601	0.36573	342.1	9.84939	80.7651	120.722	0.265	77.7	32.3
	Concrete 80 mm	Expanded polystyrene foam 40 mm	Air 10 mm	Wood and hemp fiber panels.2 8 mm	Wood and hemp fiber panels.6 120 mm	0.233223	0.0384045	1.25416	5.74452	0.164668	208.04	13.1694	79.3475	17.514	0.258	77.7	32.74
	Concrete 60 mm	Polyurethane foam 1 40 mm	Soft cellulose fibers panels 50 mm	Wood and hemp fiber panels.9 80 mm	Cork panels expanded 20 mm	0.177551	0.0556826	0.861693	5.34646	0.313615	149.04	10.2832	74.2661	12.589	0.25	77.7	58.44
	Concrete 70 mm	Kenaf fiber 40 mm	Flax fiber 80 mm	Polyurethane foam 1 50 mm	Cork panels expanded 40 mm	0.156899	0.0761537	0.677017	5.64706	0.485367	165	7.75784	78.5644	10.3528	0.28	77.7	81.25
	Concrete 60 mm	Soft cellulose fibers panels 80 mm	Wood and hemp fiber panels.6 100 mm	Wood and hemp fiber panels.4 20 mm	Gypsum based dry 12.5 mm	0.204631	0.036557	2.16073	5.33302	0.178649	178.875	13.3217	73.6039	29.8134	0.2725	77.7	46.81
	Concrete 60 mm	Polyethylene foam 12 mm	Wood and hemp fiber panels.6 120 mm	Wood fiber hardboard 60 mm	Wood and hemp fiber panels.13 15 mm	0.207582	0.0266646	1.15639	5.29147	0.128453	174.246	15.2638	72.7971	15.8485	0.267	77.7	33.441
	Concrete 50 mm	Wood and hemp fiber panels.12 40 mm	Flax fiber 40 mm	Wood and hemp fiber panels.10 100 mm	OSB (Oriented Strand Board) 25 mm	0.197217	0.0740656	2.29098	5.05035	0.375554	144.05	10.6796	70.3981	32.2566	0.255	77.7	49.82
	Concrete 90 mm	Insulating polyurethane foam 90 mm	Expanded polystyrene foam 20 mm	Polyurethane foam 2 50 mm	OSB (Oriented Strand Board) 22 mm	0.146682	0.0623696	1.86947	5.92121	0.425203	217.99	7.7575	82.1201	26.5532	0.272	77.7	84.31
	Concrete 60 mm	Polyurethane foam 1 60 mm	Wood and hemp fiber panels.9 80 mm	Wood and hemp fiber panels.13 19 mm	Polyester Fiber.1 60 mm	0.151624	0.0275286	0.520842	5.34053	0.181558	151.53	11.9523	73.7369	7.50335	0.279	77.7	52.02
	Concrete 90 mm	Soft cellulose fibers panels 40 mm	Wood and hemp fiber panels.3 80 mm	Wood and hemp fiber panels.1 40 mm	OSB (Oriented Strand Board) 22 mm	0.229929	0.0430935	2.18306	5.85955	0.187421	235.5	13.0331	81.0102	30.1718	0.272	77.7	51.35
	Concrete 60 mm	Polyurethane foam 1 40 mm	Hemp fibers 80 mm	Wood and hemp fiber panels.5 52 mm	Wood and hemp fiber panels.1 40 mm	0.150416	0.0291472	0.986969	5.3605	0.193778	156.92	12.3887	73.9988	13.8642	0.272	77.7	46.95
	Concrete 60 mm	Cork panels expanded 10 mm	Wood fiber panels flexible 160 mm	Cork panels expanded 40 mm	Exfoliated vermiculite 2 mm	0.17339	0.0731193	0.738243	5.38942	0.421703	146.09	9.25218	75.1131	11.1457	0.272	77.7	59.9906
	Concrete 90 mm	Expanded polystyrene foam 60 mm	Hemp fibers 50 mm	OSB (Oriented Strand Board) 25 mm	Polyester Fiber.7 52 mm	0.202802	0.0327179	1.37469	5.89882	0.161329	232.29	12.106	81.5071	19.2482	0.277	77.7	54.06
	Concrete 100 mm	Polyester Fiber.7 24 mm	Wood fiber hardboard 80 mm	Wood fiber hardboard 40 mm	Wood and hemp fiber panels.2 19 mm	0.237946	0.0454239	1.1421	5.91249	0.1909	250.05	12.9617	81.7936	15.9997	0.263	77.7	33.19
	Concrete 70 mm	Gypsum based dry 10 mm	Hemp fibers 80 mm	Insulating polyurethane foam 80 mm	Expanded polystyrene foam 20 mm	0.143342	0.0664082	0.281541	5.75739	0.463285	172.12	7.37278	79.8939	4.71702	0.26	77.7	57.14
	Concrete 80 mm	Wood and hemp fiber panels.6 DRY 140 60 mm	Cork panels expanded 30 mm	Polyester Fiber.4 60 mm	Wood and hemp fiber panels.5 35 mm	0.224721	0.0346892	1.36395	5.7599	0.154365	213.35	14.2465	79.4213	18.875	0.265	77.7	47.45
	Concrete 70 mm	Wood and hemp fiber panels.1 30 mm	Wood and hemp fiber panels.11 120 mm	Air 5 mm	Ready mixed coat 30 mm	0.232265	0.117773	1.86355	5.65807	0.507063	192.4	7.24417	79.0785	27.2442	0.255	88.8	86.99
	Concrete 60 mm	Polyurethane foam 2 20 mm	Polyester Fiber.7 52 mm	Hemp fibers 60 mm	Wood and hemp fiber panels.5 60 mm	0.188377	0.0343068	1.42858	5.27026	0.182118	165.22	13.6365	72.6972	19.8046	0.252	77.7	42.11
	Concrete 70 mm	Wood and hemp fiber panels.6 120 mm	Wood and hemp fiber panels.4 20 mm	Expanded polystyrene foam 30 mm	Wood and hemp fiber panels.5 22 mm	0.218438	0.0292838	1.05518	5.56954	0.13406	195.09	14.5944	76.7222	14.5161	0.262	77.7	34.34
	Concrete 60 mm	Air 5 mm	Wood and hemp fiber panels.2 19 mm	Wood fiber hardboard 120 mm	Wood fiber panels flexible 60 mm	0.186302	0.0366424	0.562498	5.34351	0.196683	158.54	12.8782	73.8109	8.08018	0.264	77.7	32.23
	Concrete 80 mm	Air 5 mm	Hemp fibers 180 mm	Air 5 mm	Granules of expanded perlite 7 mm	0.151665	0.0605425	0.403515	5.80273	0.399185	183.488	8.55977	80.5708	6.37684	0.277	77.7	30.338
	Concrete 70 mm	Wood and hemp fiber panels.2 12 mm	Kenaf fiber 30 mm	Wood and hemp fiber panels.11 120 mm	Polyurethane foam 1 20 mm	0.197454	0.102386	0.313004	5.67725	0.51853	162.58	6.42718	78.9708	5.35959	0.252	77.7	73.26
	Concrete 60 mm	Kenaf fiber 60 mm	Kenaf fiber 50 mm	Wood and hemp fiber panels.6 DRY 140 100 mm	Polyethylene foam 2 mm	0.181583	0.0553078	0.918722	5.36049	0.304588	151.566	10.7725	74.4291	13.3303	0.272	77.7	64.8985
	Concrete 100 mm	Polyethylene foam 12 mm	Wood and hemp fiber panels.7 20 mm	Granules of expanded perlite 7 mm	Wood and hemp fiber panels.6 120 mm	0.265221	0.0443376	1.25782	5.91728	0.167173	250.844	12.9555	81.8415	17.6343	0.259	77.7	32.029
	Concrete 80 mm	Wood and hemp fiber panels.2 15 mm	Wood and hemp fiber panels.12 140 mm	Polyester Fiber.7 22 mm	Polyester Fiber.7 22 mm	0.205689	0.034732	1.37875	5.76565	0.168857	210.93	14.3146	79.4966	19.0405	0.279	77.7	35.47
	Concrete 90 mm	Wood and hemp fiber panels.6 DRY 140 100 mm	Polyethylene foam 12 mm	Wood and hemp fiber panels.10 40 mm	Concrete 10 mm	0.250001	0.0704894	1.96841	5.86348	0.281957	238.796	10.6829	81.591	27.7024	0.252	77.7	31.091
	Concrete 80 mm	Air 5 mm	Soft cellulose fibers panels 60 mm	Expanded polystyrene foam 50 mm	Wood and hemp fiber panels.10 80 mm	0.181847	0.0636105	0.795568	5.79574	0.349802	188.95	9.60073	80.5679	11.7993	0.275	77.7	39.68
	Concrete 60 mm	Wood and hemp fiber panels.10 40 mm	Polyester Fiber.6 120 mm	Wood and hemp fiber panels.4 20 mm	Wood and hemp fiber panels.12 40 mm	0.180622	0.0201712	0.949229	5.32982	0.111676	170.1	15.8206	73.2715	13.0255	0.28	77.7	35.8
	Concrete 70 mm	Wood and hemp fiber panels.6 120 mm	Wood and hemp fiber panels.6 DRY 140 40 mm	Air 5 mm	Ready mixed coat 30 mm	0.242689	0.0401977	2.05735	5.56909	0.165635	218.4	14.2295	76.8159	28.2718	0.265	88.8	64.17
	Concrete 80 mm	Polyurethane foam 1 60 mm	Wood and hemp fiber panels.5 52 mm	Wood and hemp fiber panels.6 DRY 140 40 mm	Polyester Fiber.8 20 mm	0.189048	0.0313696	0.926424	5.77501	0.165935	201	12.2219	79.7695	13.0522	0.252	77.7	48.31
	Concrete 80 mm	OSB (Oriented Strand Board) 22 mm	Granules of expanded perlite 15 mm	Wood and hemp fiber panels.11 120 mm	Polyester Fiber.7 24 mm	0.236941	0.101904	1.0339	5.88	0.430083	201.767	7.48303	81.9252	15.6131	0.261	77.7	71.7
	Concrete 100 mm	Air 5 mm	Flax fiber 100 mm	Wood and hemp fiber panels.7 40 mm	Cork panels expanded 30 mm	0.213585	0.0836082	0.657752	5.97102	0.391453	228.6	7.5682	82.9764	10.1714	0.275	77.7	50.05
	Concrete 90 mm	Wood and hemp fiber panels.2 15 mm	Polyester Fiber.2 80 mm	Cork panels expanded 30 mm	Wood and hemp fiber panels.3 60 mm	0.200938	0.0541401	1.12137	5.91326	0.269437	218.85	10.8707	82.0466	16.0767	0.275	77.7	48.65
	Concrete 90 mm	Wood and hemp fiber panels.1 60 mm	Polyurethane foam 2 50 mm	Wood fiber hardboard 20 mm	Wood fiber hardboard 40 mm	0.191428	0.0518358	0.977084	5.8738	0.270785	218.95	11.3307	81.4543	13.9942	0.26	77.7	48.05
	Concrete 50 mm	Polyethylene foam 2 mm	Wood and hemp fiber panels.9 80 mm	Polyester Fiber.9 40 mm	Concrete 80 mm	0.303641	0.136578	9.44546	5.00927	0.449802	299.266	9.48838	70.7579	131.674	0.252	77.7	31.3485
	Concrete 60 mm	Kenaf fiber 50 mm	Kenaf fiber 50 mm	Wood and hemp fiber panels.6 DRY 140 100 mm	Polyethylene foam 2 mm	0.19045	0.0607264	0.918183	5.35678	0.318857	151.066	10.4654	74.4682	13.4146	0.262	77.7	60.8485
	Concrete 100 mm	Fiberglass 20 mm	Cork panels expanded 60 mm	Wood and hemp fiber panels.4 40 mm	Rock wool 50 mm	0.21652	0.0385934	0.561493	5.93548	0.178244	240.44	11.653	82.1181	8.22797	0.27	77.7	91.13
	Concrete 60 mm	Insulating polyurethane foam 50 mm	Insulating polyurethane foam 100 mm	Polyester Fiber.8 20 mm	Wood and hemp fiber panels.10 40 mm	0.12017	0.051932	0.834967	5.38352	0.432156	145	9.0719	74.74	12.1921	0.27	77.7	68.1
	Concrete 90 mm	Wood and hemp fiber panels.7 100 mm	Air 25 mm	Polyester Fiber.3 20 mm	Polyester Fiber.1 30 mm	0.230275	0.0984932	0.375029	5.90285	0.427719	204.3	7.04722	82.1024	6.2826	0.265	77.7	30.3
	Concrete 100 mm	Insulating polyurethane foam 80 mm	Expanded polystyrene foam 20 mm	Polyurethane foam 2 50 mm	Polyethylene foam 12 mm	0.154573	0.0619042	0.303909	5.98301	0.400486	225.726	7.05288	82.8353	4.94901	0.262	77.7	65.841
	Concrete 100 mm	Insulating polyurethane foam 40 mm	Kenaf fiber 50 mm	Wood and hemp fiber panels.9 60 mm	Hydraulic lime coat 15 mm	0.21087	0.0696288	1.81033	5.96708	0.330198	249.59	9.16728	82.9687	25.7718	0.265	88.8	57.796
	Concrete 60 mm	Insulating polyurethane foam 50 mm	Polyester Fiber.8 100 mm	Air 5 mm	Rock wool 60 mm	0.1498	0.026466	0.440472	5.32962	0.176676	152.2	11.944	73.5759	6.38859	0.275	77.7	43.78
	Concrete 100 mm	Insulating polyurethane foam 80 mm	Polyethylene foam 15 mm	Wood and hemp fiber panels.3 60 mm	Hydraulic lime coat 15 mm	0.182582	0.0549769	1.98763	5.97462	0.301108	252.025	9.72821	82.9043	27.9918	0.27	88.8	50.6497
	Concrete 70 mm	Wood and hemp fiber panels.2 8 mm	Wood and hemp fiber panels.7 20 mm	Wood and hemp fiber panels.6 120 mm	Wood and hemp fiber panels.10 60 mm	0.194734	0.0207103	0.755601	5.57192	0.106352	192.24	15.3553	76.6553	10.3957	0.278	77.7	35.44
	Concrete 100 mm	Insulating polyurethane foam 20 mm	Expanded polystyrene foam 30 mm	Polyethylene foam 20 mm	Polyurethane foam 2 90 mm	0.170648	0.0676358	0.280838	5.97762	0.396346	225.58	7.1433	82.8289	4.66031	0.26	77.7	64.965
	Concrete 80 mm	Wood and hemp fiber panels.7 100 mm	Wood and hemp fiber panels.2 10 mm	Polyester Fiber.4 60 mm	Exfoliated vermiculite 2 mm	0.230261	0.063365	1.3676	5.78176	0.275188	199.37	10.8835	80.3521	19.5934	0.252	77.7	32.0306
	Concrete 90 mm	Polyester Fiber.1 60 mm	Wood and hemp fiber panels.13 10 mm	Wood and hemp fiber panels.6 80 mm	Fiberglass 40 mm	0.199102	0.0261706	0.552073	5.86982	0.131443	222.58	12.8299	80.9916	7.89644	0.28	77.7	74.4
	Concrete 60 mm	Air 25 mm	Wood and hemp fiber panels.3 80 mm	Wood and hemp fiber panels.4 60 mm	Concrete closed structure, Expanded clay 50 mm	0.273558	0.0653952	3.56223	5.31704	0.239055	213.1	13.0992	73.6643	49.2537	0.275	77.7	34.85
	Concrete 70 mm	Polyurethane foam 1 20 mm	Wood and hemp fiber panels.8 140 mm	Wood and hemp fiber panels.2 15 mm	Gypsum based dry 10 mm	0.19332	0.0541122	1.7764	5.58721	0.279911	185.07	11.409	77.5054	24.8467	0.255	77.7	47.52
	Concrete 70 mm	Wood and hemp fiber panels.3 60 mm	Polyurethane foam 2 20 mm	Fiberglass 50 mm	Cross-laminated timber panels 60 mm	0.225542	0.0695365	3.04557	5.61284	0.308308	195.9	11.2328	78.079	42.622	0.26	77.7	130.04
	Concrete 70 mm	Wood and hemp fiber panels.10 100 mm	Wood and hemp fiber panels.5 22 mm	Wood and hemp fiber panels.5 60 mm	OSB (Oriented Strand Board) 15 mm	0.211045	0.0367921	2.0803	5.60399	0.174333	196.89	14.0671	77.2836	28.6515	0.267	77.7	43.81
	Concrete 70 mm	Wood and hemp fiber panels.6 DRY 140 40 mm	Cross-laminated timber panels 128 mm	Wood and hemp fiber panels.2 19 mm	Wood and hemp fiber panels.5 22 mm	0.330436	0.0250116	1.30413	5.51539	0.0756929	230.07	15.449	75.8768	17.9525	0.279	77.7	132.86
	Concrete 60 mm	Cork panels expanded 20 mm	Polyurethane foam 2 90 mm	Polyester Fiber.2 80 mm	Gypsum based dry 15 mm	0.15473	0.0858678	1.63254	5.42253	0.554953	157.2	7.02458	75.5139	23.6294	0.265	77.7	79.44
	Concrete 90 mm	Polyurethane foam 2 80 mm	Hemp fibers 60 mm	Wood and hemp fiber panels.4 20 mm	Concrete 10 mm	0.174719	0.0737055	2.30338	5.91523	0.421851	230.38	7.89889	82.1857	32.6605	0.26	77.7	55.9
	Concrete 70 mm	Polyurethane foam 1 100 mm	Polyester Fiber.3 20 mm	Gypsum based dry 15 mm	Concrete closed structure, Expanded clay 50 mm	0.196382	0.0957473	4.0697	5.62827	0.487557	225.25	7.62231	78.5239	57.2728	0.255	77.7	71.12
	Concrete 50 mm	Wood and hemp fiber panels.5 22 mm	Hemp fibers 100 mm	Air 45 mm	Wood and hemp fiber panels.7 60 mm	0.174139	0.0942508	0.485492	5.15537	0.541241	122.74	7.60307	72.0609	7.92663	0.277	77.7	28.41
	Concrete 90 mm	Polyethylene foam 10 mm	Wood and hemp fiber panels.4 20 mm	Polyester Fiber.9 100 mm	Concrete closed structure, Expanded clay 50 mm	0.275155	0.105982	3.27895	5.88385	0.385173	258.63	8.93283	82.285	46.4601	0.27	77.7	36.5925
	Concrete 80 mm	Polyethylene foam 12 mm	Wood and hemp fiber panels.4 20 mm	Wood fiber panels flexible 80 mm	Wood and hemp fiber panels.4 60 mm	0.235858	0.0683037	1.41547	5.77543	0.289596	201.556	11.1096	80.3214	20.2608	0.252	77.7	30.171
	Concrete 80 mm	Air 5 mm	Air 5 mm	Air 5 mm	Polyester Fiber.9 160 mm	0.210153	0.0911552	0.503032	5.78926	0.433756	184	7.78291	80.6649	8.1181	0.255	77.7	30.4
	Concrete 80 mm	Cork panels expanded 20 mm	Air 35 mm	Flax fiber 40 mm	Wood and hemp fiber panels.7 100 mm	0.220663	0.100983	0.489755	5.80752	0.457636	184.6	7.19693	80.8987	8.00058	0.275	77.7	41.92
	Concrete 80 mm	Air 50 mm	Wood and hemp fiber panels.2 12 mm	Polyester Fiber.9 60 mm	Soft cellulose fibers panels 60 mm	0.265582	0.125757	0.443489	5.79639	0.473514	184.16	6.75581	80.8554	7.50468	0.262	77.7	30.51
	Concrete 80 mm	Wood fiber hardboard 100 mm	Air 30 mm	Air 15 mm	Polyester Fiber.9 50 mm	0.228791	0.0639078	0.546673	5.75381	0.279328	194.5	10.4572	79.9944	8.37581	0.275	77.7	29.1
	Concrete 50 mm	Concrete 70 mm	Wood fiber panels flexible 40 mm	Wood and hemp fiber panels.10 80 mm	Wood and hemp fiber panels.4 40 mm	0.233101	0.050118	1.36397	5.9887	0.215005	285.38	11.7177	83.0097	19.25	0.28	77.7	34.64
	Concrete 80 mm	Kenaf fiber 50 mm	Polyurethane foam 2 60 mm	Insulating polyurethane foam 20 mm	Polyester Fiber.1 50 mm	0.164851	0.0784681	0.326543	5.81507	0.475996	182.82	6.83712	80.7037	5.44437	0.26	77.7	71.57
	Concrete 70 mm	Air 20 mm	Wood and hemp fiber panels.3 140 mm	Polyester Fiber.7 24 mm	OSB (Oriented Strand Board) 25 mm	0.228788	0.0400508	2.5177	5.56444	0.175056	203.33	14.5281	76.7036	34.587	0.279	77.7	49.32
	Concrete 70 mm	Polyester Fiber.7 24 mm	Air 5 mm	Wood and hemp fiber panels.10 140 mm	Wood and hemp fiber panels.2 19 mm	0.199939	0.052965	1.06567	5.6333	0.264906	180.25	11.9691	78.0875	15.115	0.258	77.7	32.19
	Concrete 50 mm	Cork panels expanded 20 mm	Insulating polyurethane foam 90 mm	Air 15 mm	Wood and hemp fiber panels.3 80 mm	0.149946	0.0540038	1.13725	5.05258	0.360155	130.84	9.93389	70.2048	16.3618	0.255	77.7	61.06
	Concrete 50 mm	Wood and hemp fiber panels.7 60 mm	Air 35 mm	Polyester Fiber.1 40 mm	Polyurethane foam 1 70 mm	0.16771	0.103659	0.281459	5.03072	0.618086	116.72	6.10829	70.1829	4.90525	0.255	77.7	47.57
	Concrete 60 mm	Polyester Fiber.9 100 mm	Wood and hemp fiber panels.13 15 mm	Cork panels expanded 30 mm	Concrete closed structure, Expanded clay 50 mm	0.250306	0.114789	3.444	5.3583	0.458595	194.05	8.95401	75.2458	48.8743	0.255	77.7	49.3
	Concrete 80 mm	Wood and hemp fiber panels.6 DRY 140 40 mm	Polyester Fiber.8 60 mm	Wood and hemp fiber panels.12 60 mm	Wood and hemp fiber panels.3 40 mm	0.194259	0.030647	1.06807	5.75329	0.157764	207.2	14.3444	79.2956	14.7627	0.28	77.7	35.6
	Concrete 100 mm	Hemp fibers 50 mm	Polyurethane foam 2 30 mm	Wood and hemp fiber panels.4 60 mm	Polyester Fiber.7 22 mm	0.21014	0.0423421	1.40483	5.96191	0.201495	244.79	11.7343	82.5251	19.7739	0.262	77.7	44.69
	Concrete 70 mm	Cork panels expanded 20 mm	Wood and hemp fiber panels.1 80 mm	OSB (Oriented Strand Board) 22 mm	Wood and hemp fiber panels.6 80 mm	0.212862	0.0216288	1.22273	5.58469	0.101609	202.7	15.5632	76.815	16.7865	0.272	77.7	59.75
	Concrete 60 mm	Expanded polystyrene foam 100 mm	Expanded polystyrene foam 80 mm	Air 5 mm	Wood and hemp fiber panels.2 19 mm	0.166504	0.0918167	0.835082	5.38077	0.55144	142.67	7.06075	75.0203	12.7312	0.264	77.7	38.92
	Concrete 90 mm	Cork panels expanded 10 mm	Wood and hemp fiber panels.3 140 mm	Polyester Fiber.7 22 mm	Wood and hemp fiber panels.2 15 mm	0.217807	0.0289323	1.29501	5.84355	0.132834	235.19	15.069	80.4739	17.8084	0.277	77.7	44.11
	Concrete 80 mm	Polyethylene foam 2 mm	Polyester Fiber.9 120 mm	Wood and hemp fiber panels.2 19 mm	Wood and hemp fiber panels.5 52 mm	0.204222	0.0522266	1.42468	5.78788	0.255734	200.476	11.5516	80.2477	20.1661	0.273	77.7	34.5785
	Concrete 80 mm	Air 20 mm	Wood fiber hardboard 60 mm	Polyester Fiber.1 60 mm	Polyester Fiber.7 52 mm	0.215533	0.0591113	1.42094	5.75785	0.274257	201.44	11.6412	79.9191	20.1373	0.272	77.7	31.96
	Concrete 90 mm	Polyester Fiber.8 20 mm	Expanded polystyrene foam 100 mm	Polyurethane foam 2 20 mm	OSB (Oriented Strand Board) 22 mm	0.216621	0.0931352	1.84054	5.91796	0.429945	219.7	7.46395	82.3491	26.5876	0.252	77.7	58.7
	Concrete 60 mm	Soft cellulose fibers panels 50 mm	Polyester Fiber.4 60 mm	Wood and hemp fiber panels.5 52 mm	Cement mortar 30 mm	0.260231	0.0579257	4.39253	5.29922	0.222593	223.94	12.5348	73.4293	60.6298	0.252	88.8	33.6714
	Concrete 90 mm	Hemp fibers 40 mm	Wood fiber hardboard 80 mm	Wood fiber hardboard 40 mm	Wood and hemp fiber panels.2 19 mm	0.198808	0.035209	1.14123	5.87352	0.177101	223.09	13.0369	81.1211	15.9143	0.269	77.7	34.62
	Concrete 70 mm	Air 15 mm	Flax fiber 120 mm	Wood wool 25 mm	Wood fiber hardboard 40 mm	0.213901	0.0688667	1.05534	5.60948	0.321956	173.625	9.38965	78.0795	15.4589	0.27	77.7	50.38
	Concrete 100 mm	Polyurethane foam 1 20 mm	Wood and hemp fiber panels.11 40 mm	Cork panels expanded 100 mm	Wood and hemp fiber panels.2 19 mm	0.19644	0.0492908	1.07974	5.95711	0.250921	238.29	10.9169	82.5857	15.4006	0.279	77.7	98.14
	Concrete 70 mm	Wood and hemp fiber panels.10 40 mm	Coconut fiber 40 mm	Wood and hemp fiber panels.5 60 mm	Cross-laminated timber panels 60 mm	0.254145	0.0491665	2.93911	5.60006	0.193459	207.8	13.765	77.3514	40.6386	0.27	77.7	94.4
	Concrete 60 mm	Wood and hemp fiber panels.4 40 mm	Polyester Fiber.5 100 mm	Wood and hemp fiber panels.4 20 mm	Concrete 40 mm	0.273688	0.0569834	6.05608	5.34168	0.208206	258.9	13.8734	73.816	83.2406	0.26	77.7	32.8
	Concrete 60 mm	Wood and hemp fiber panels.2 8 mm	Polyester Fiber.6 120 mm	Wood and hemp fiber panels.5 22 mm	Wood and hemp fiber panels.4 60 mm	0.202508	0.0235881	1.34921	5.35603	0.11648	178.48	16.1794	73.6057	18.4698	0.27	77.7	34.5
	Concrete 70 mm	Kenaf fiber 50 mm	Wood and hemp fiber panels.5 22 mm	Wood and hemp fiber panels.5 22 mm	Wood and hemp fiber panels.6 100 mm	0.218124	0.0288053	1.24927	5.5628	0.132059	192.38	14.447	76.6283	17.2545	0.264	77.7	47.37
	Concrete 60 mm	Air 5 mm	Wood and hemp fiber panels.3 120 mm	Wood and hemp fiber panels.1 60 mm	Wood and hemp fiber panels.2 15 mm	0.199043	0.0317039	1.09527	5.32025	0.159282	167.85	14.4604	73.2882	15.1074	0.26	77.7	32.55
	Concrete 70 mm	Wood and hemp fiber panels.5 35 mm	Soft cellulose fibers panels 80 mm	Polyester Fiber.8 40 mm	Polyurethane foam 2 30 mm	0.193354	0.057214	0.533067	5.64211	0.295903	174.1	10.6842	78.3554	8.1042	0.255	77.7	47.68
	Concrete 50 mm	Concrete 70 mm	Wood fiber panels flexible 40 mm	Rock wool 50 mm	Wood and hemp fiber panels.7 60 mm	0.236698	0.0811644	0.446998	6.00764	0.342902	270.98	7.37342	83.3611	7.17589	0.27	77.7	30.87
	Concrete 70 mm	Polyurethane foam 1 60 mm	Expanded polystyrene foam 20 mm	Wood and hemp fiber panels.6 80 mm	OSB (Oriented Strand Board) 22 mm	0.191993	0.047493	2.36034	5.61089	0.247368	190.36	11.5395	77.7353	32.8915	0.252	77.7	63.45
	Concrete 80 mm	Polyethylene foam 2 mm	Wood and hemp fiber panels.7 140 mm	Wood and hemp fiber panels.5 35 mm	Wood and hemp fiber panels.13 15 mm	0.204615	0.0697431	1.48933	5.79215	0.340851	195.966	10.2014	80.6053	21.3551	0.272	77.7	34.4485
	Concrete 60 mm	OSB (Oriented Strand Board) 22 mm	Wood and hemp fiber panels.10 60 mm	Wood and hemp fiber panels.2 12 mm	Wood and hemp fiber panels.1 100 mm	0.207862	0.0430857	0.951503	5.54646	0.20728	171.66	12.9846	76.6732	13.4067	0.254	77.7	46.81
	Concrete 70 mm	Wood and hemp fiber panels.2 8 mm	Soft cellulose fibers panels 100 mm	Polyester Fiber.8 60 mm	Gypsum based dry 12.5 mm	0.221229	0.0886361	1.9171	5.64762	0.400654	183.815	9.17631	78.864	27.4888	0.2505	77.7	43.35
	Concrete 70 mm	Polyethylene foam 6 mm	Wood and hemp fiber panels.3 40 mm	Polyurethane foam 1 80 mm	Wood and hemp fiber panels.7 60 mm	0.161249	0.0683063	0.4659	5.63583	0.423607	167.678	8.70508	78.396	7.3451	0.256	77.7	53.2855
	Concrete 90 mm	Hemp fibers 60 mm	Concrete 60 mm	Wood and hemp fiber panels.1 40 mm	Granules of expanded perlite 15 mm	0.276335	0.0171548	0.814178	5.85826	0.0620797	340.067	11.6176	80.7757	11.4241	0.265	77.7	33.76
	Concrete 70 mm	Air 15 mm	Polyester Fiber.9 60 mm	Polyester Fiber.1 60 mm	Wood and hemp fiber panels.4 60 mm	0.206931	0.0718732	1.43311	5.62144	0.347329	174.7	10.0358	78.2857	20.6532	0.265	77.7	31.8
	Concrete 80 mm	Hydraulic lime coat 15 mm	Cork panels expanded 100 mm	Insulating polyurethane foam 40 mm	Wood and hemp fiber panels.3 40 mm	0.179573	0.0479648	1.00644	5.84717	0.267105	214.29	11.3915	81.0303	14.3041	0.275	88.8	91.546
	Concrete 70 mm	Wood fiber panels flexible 80 mm	Soft cellulose fibers panels 60 mm	Wood and hemp fiber panels.13 19 mm	Cement mortar 30 mm	0.241051	0.121752	4.30921	5.62543	0.505087	224.73	7.59097	78.775	60.9191	0.259	88.8	33.9614
	Concrete 90 mm	Wood and hemp fiber panels.2 10 mm	Wood and hemp fiber panels.12 40 mm	Polyester Fiber.5 80 mm	Polyester Fiber.1 40 mm	0.234848	0.03816	0.616742	5.85525	0.162488	225.5	12.7147	80.934	8.91141	0.26	77.7	32.9
	Concrete 60 mm	Wood wool 25 mm	Air 35 mm	Polyester Fiber.2 80 mm	Wood fiber panels flexible 60 mm	0.223434	0.119633	0.461734	5.51974	0.535431	146.995	6.71742	77.0863	7.77665	0.26	77.7	43.16
	Concrete 80 mm	Polyethylene foam 6 mm	Expanded polystyrene foam 30 mm	Wood and hemp fiber panels.3 120 mm	Polyester Fiber.1 30 mm	0.203428	0.0322842	0.662782	5.74407	0.1587	200.948	13.0889	79.2924	9.43596	0.266	77.7	34.4255
	Concrete 70 mm	Hemp fibers 40 mm	Insulating polyurethane foam 90 mm	Wood and hemp fiber panels.2 19 mm	Wood and hemp fiber panels.4 40 mm	0.149534	0.0543829	1.4575	5.64541	0.363684	173.73	9.83083	78.3775	20.7614	0.259	77.7	53.18
	Concrete 80 mm	Polyurethane foam 1 60 mm	Polyurethane foam 2 50 mm	Polyester Fiber.1 60 mm	Polyester Fiber.8 20 mm	0.146617	0.066455	0.689277	5.81202	0.453255	184.91	7.67458	80.6798	10.3913	0.27	77.7	65.8
	Concrete 70 mm	Air 5 mm	Kenaf fiber 80 mm	Polyester Fiber.9 60 mm	Wood and hemp fiber panels.7 60 mm	0.180796	0.0781269	0.520412	5.62482	0.432127	164	8.38354	78.3549	8.22061	0.275	77.7	56.4
	Concrete 70 mm	Polyester Fiber.7 35 mm	Polyurethane foam 2 50 mm	Polyester Fiber.4 40 mm	Wood fiber hardboard 60 mm	0.190987	0.0349414	0.951034	5.65009	0.182952	185.4	12.9441	78.031	13.3582	0.255	77.7	47.6
	Concrete 80 mm	Polyethylene foam 6 mm	Polyester Fiber.5 100 mm	Polyester Fiber.8 20 mm	Wood and hemp fiber panels.1 60 mm	0.218909	0.0307688	0.937029	5.71781	0.140555	211.998	14.5539	78.7899	12.9545	0.266	77.7	33.4455
	Concrete 80 mm	Polyester Fiber.8 20 mm	Air 20 mm	Wood and hemp fiber panels.11 120 mm	Polyester Fiber.7 24 mm	0.229146	0.108272	1.03982	5.81695	0.472503	189.28	7.12796	81.0814	15.766	0.264	77.7	55.04
	Concrete 60 mm	Insulating polyurethane foam 20 mm	Polyethylene foam 30 mm	Wood and hemp fiber panels.1 160 mm	Polyethylene foam 6 mm	0.168689	0.0265481	0.890615	5.31418	0.157379	159.508	13.903	73.2208	12.3838	0.276	77.7	40.883
	Concrete 50 mm	Polyester Fiber.9 40 mm	Polyester Fiber.9 40 mm	Wood and hemp fiber panels.7 30 mm	Polyester Fiber.9 100 mm	0.174634	0.0862075	0.524229	5.00751	0.493646	120.5	8.17282	70.0046	8.37201	0.26	77.7	33.3
	Concrete 70 mm	Air 5 mm	Hemp fibers 40 mm	Wood and hemp fiber panels.10 100 mm	Flax fiber 40 mm	0.186638	0.0557824	0.531274	5.59734	0.298879	167.72	10.2046	77.7305	8.0695	0.255	77.7	33.17
	Concrete 60 mm	Air 10 mm	Wood and hemp fiber panels.1 60 mm	Wood and hemp fiber panels.10 80 mm	Cross-laminated timber panels 60 mm	0.222911	0.0544332	3.01426	5.33769	0.244192	178.6	13.3135	73.8194	41.7401	0.27	77.7	76.9
	Concrete 70 mm	Wood and hemp fiber panels.11 60 mm	Wood fiber hardboard 20 mm	Wood and hemp fiber panels.10 80 mm	Cork panels expanded 40 mm	0.183839	0.0477918	0.779237	5.59258	0.259965	172.6	11.2931	77.5076	11.2705	0.27	77.7	64.86
	Concrete 70 mm	Soft cellulose fibers panels 100 mm	Polyethylene foam 12 mm	Wood and hemp fiber panels.2 12 mm	Expanded polystyrene foam 80 mm	0.177653	0.0678629	0.415562	5.62127	0.381998	163.956	8.70067	78.1968	6.6263	0.274	77.7	40.601
	Concrete 60 mm	Insulating polyurethane foam 60 mm	Bio brick 100 mm	Wood and hemp fiber panels.13 15 mm	Cork panels expanded 20 mm	0.244585	0.0205203	1.16646	5.30868	0.0838984	257.11	12.6479	73.1873	16.2895	0.255	77.7	68.46
	Concrete 100 mm	Wood fiber hardboard 40 mm	Insulating polyurethane foam 40 mm	Wood and hemp fiber panels.4 60 mm	Hemp fibers 30 mm	0.19067	0.0279382	0.695202	5.94916	0.146526	244.88	12.8513	82.1131	9.86577	0.27	77.7	45.56
	Concrete 60 mm	Wood and hemp fiber panels.2 12 mm	Air 50 mm	Wood and hemp fiber panels.9 100 mm	Flax fiber 40 mm	0.245402	0.0889519	0.562104	5.37488	0.362475	149.96	9.37893	75.131	8.93853	0.262	77.7	27.78
	Concrete 60 mm	Wood and hemp fiber panels.4 20 mm	Polyurethane foam 2 40 mm	Wood and hemp fiber panels.2 12 mm	Wood and hemp fiber panels.1 120 mm	0.182216	0.036668	0.952084	5.42746	0.201233	160.66	12.7761	74.9728	13.3889	0.252	77.7	45.37
	Concrete 100 mm	Wood and hemp fiber panels.1 20 mm	Kenaf fiber 40 mm	Wood and hemp fiber panels.12 80 mm	Gypsum based dry 18 mm	0.264844	0.0803587	2.28098	5.9492	0.303419	257.1	10.0141	82.9079	32.2556	0.258	77.7	56.6
	Concrete 80 mm	Polyurethane foam 1 70 mm	Insulating polyurethane foam 70 mm	Wood and hemp fiber panels.3 40 mm	Wood and hemp fiber panels.13 15 mm	0.136152	0.0524479	1.3281	5.81359	0.385215	192.09	9.33893	80.6549	18.9515	0.275	77.7	70.83
	Concrete 90 mm	Insulating polyurethane foam 80 mm	Wood and hemp fiber panels.7 30 mm	Wood and hemp fiber panels.2 12 mm	Polyester Fiber.1 40 mm	0.17086	0.0641522	0.55153	5.91333	0.375466	206.34	8.16298	82.0819	8.43969	0.252	77.7	49.51
	Concrete 70 mm	Fiberglass 60 mm	Wood and hemp fiber panels.4 60 mm	Polyester Fiber.8 60 mm	Wood and hemp fiber panels.2 12 mm	0.195108	0.0299226	1.0516	5.5771	0.153364	184.18	12.9818	76.9616	14.6624	0.262	77.7	81.24
	Concrete 80 mm	Polyurethane foam 1 60 mm	Soft cellulose fibers panels 80 mm	Air 10 mm	Polyester Fiber.8 20 mm	0.185185	0.0847799	0.711736	5.8018	0.457812	184.56	7.3764	80.6958	10.9347	0.25	77.7	51
	Concrete 60 mm	Wood and hemp fiber panels.6 80 mm	Wood and hemp fiber panels.7 80 mm	Wood and hemp fiber panels.2 19 mm	Wood and hemp fiber panels.5 35 mm	0.193225	0.0379138	1.4093	5.33709	0.196216	169.02	13.9239	73.623	19.5005	0.274	77.7	35.02
	Concrete 100 mm	Expanded polystyrene foam 50 mm	Wood and hemp fiber panels.3 80 mm	Granules of expanded perlite 20 mm	Exfoliated vermiculite 2 mm	0.244812	0.0564081	0.83121	5.9419	0.230414	238.97	10.8166	82.4763	12.1765	0.252	77.7	33.5406
	Concrete 90 mm	Insulating polyurethane foam 60 mm	Wood and hemp fiber panels.6 DRY 140 40 mm	Polyethylene foam 2 mm	Wood and hemp fiber panels.6 80 mm	0.178923	0.0298156	1.27693	5.89773	0.166639	225.026	12.873	81.4096	17.7939	0.272	77.7	48.1585
	Concrete 50 mm	Hydraulic lime coat 15 mm	Wood and hemp fiber panels.3 80 mm	Polyester Fiber.8 100 mm	OSB (Oriented Strand Board) 15 mm	0.207815	0.0410213	1.81081	5.24996	0.197393	168.2	13.7476	72.451	24.9365	0.26	88.8	42.836
	Concrete 90 mm	Kenaf fiber 40 mm	Polyester Fiber.8 60 mm	Polyester Fiber.1 50 mm	Wood and hemp fiber panels.5 22 mm	0.21574	0.0571868	1.03441	5.86804	0.265073	217.04	10.6466	81.4719	14.8592	0.262	77.7	44.16
	Concrete 100 mm	Hemp fibers 50 mm	Kenaf fiber 50 mm	Concrete 50 mm	Cork panels expanded 10 mm	0.288044	0.0536511	2.91415	5.95623	0.18626	335.6	10.3474	82.6417	40.8102	0.26	77.7	55.7
	Concrete 60 mm	Polyester Fiber.1 40 mm	Polyester Fiber.5 80 mm	Wood and hemp fiber panels.2 12 mm	Cross-laminated timber panels 60 mm	0.265413	0.0554634	2.94741	5.29451	0.20897	182.56	13.2518	73.2299	40.8674	0.252	77.7	75.86
	Concrete 50 mm	Polyethylene foam 10 mm	Wood and hemp fiber panels.4 20 mm	Wood fiber panels flexible 100 mm	Polyester Fiber.8 80 mm	0.181561	0.057803	0.983747	5.05471	0.318368	133.38	11.3109	70.1963	14.1931	0.26	77.7	31.3425
	Concrete 60 mm	Air 30 mm	Polyurethane foam 2 120 mm	Wood and hemp fiber panels.2 12 mm	Cork panels expanded 30 mm	0.166423	0.0890043	0.802718	5.37131	0.534808	142.56	7.21748	74.8907	12.2103	0.252	77.7	74.07
	Concrete 100 mm	Insulating polyurethane foam 80 mm	Wood and hemp fiber panels.5 22 mm	Wood and hemp fiber panels.9 60 mm	Hydraulic lime coat 15 mm	0.176751	0.0389279	1.78123	5.97036	0.220241	254.47	11.0264	82.6242	24.8548	0.277	88.8	52.396
	Concrete 90 mm	Wood fiber hardboard 100 mm	Polyethylene foam 4 mm	Wood and hemp fiber panels.1 40 mm	OSB (Oriented Strand Board) 18 mm	0.247805	0.059279	1.98604	5.8587	0.239216	232.232	12.0389	81.2888	27.7021	0.252	77.7	43.397
	Concrete 80 mm	Insulating polyurethane foam 100 mm	Polyethylene foam 15 mm	Polyester Fiber.7 24 mm	Insulating polyurethane foam 60 mm	0.125205	0.026981	0.36835	5.80363	0.215496	188.735	10.3208	80.1749	5.43617	0.279	77.7	69.7938
	Concrete 70 mm	Hemp fibers 40 mm	Wood and hemp fiber panels.3 80 mm	Wood fiber hardboard 40 mm	Wood and hemp fiber panels.7 30 mm	0.189929	0.0314623	0.680245	5.57607	0.165653	178.62	13.008	76.9617	9.64966	0.26	77.7	33.65
	Concrete 60 mm	Insulating polyurethane foam 100 mm	Cork panels expanded 50 mm	Polyester Fiber.1 60 mm	Granules of expanded perlite 7 mm	0.130009	0.0446752	0.479966	5.36967	0.343631	144.048	9.37975	74.4526	7.21404	0.277	77.7	79.788
	Concrete 60 mm	Insulating polyurethane foam 40 mm	Air 35 mm	Concrete 70 mm	Polyester Fiber.7 52 mm	0.309952	0.0253805	1.25315	5.25863	0.0818854	301.48	10.894	72.6356	17.5657	0.257	77.7	38.42
	Concrete 80 mm	Wood and hemp fiber panels.12 80 mm	Polyester Fiber.1 50 mm	Wood and hemp fiber panels.2 8 mm	Wood and hemp fiber panels.5 35 mm	0.224525	0.0668208	1.35271	5.76432	0.29761	199.99	11.0593	80.1522	19.3293	0.253	77.7	32.09
	Concrete 100 mm	Polyurethane foam 1 40 mm	Wood and hemp fiber panels.5 35 mm	Granules of expanded perlite 7 mm	Rock wool 70 mm	0.213988	0.0488933	0.43723	5.94175	0.228486	234.338	9.7654	82.3702	6.67857	0.252	77.7	41.018
	Concrete 100 mm	Air 10 mm	Polyurethane foam 2 110 mm	Wood fiber hardboard 20 mm	Wood and hemp fiber panels.2 19 mm	0.182239	0.0701957	1.06581	5.97783	0.385185	231.42	7.94799	82.9897	15.621	0.259	77.7	61.85
	Concrete 100 mm	Sheep wool 100 mm	Polyethylene foam 15 mm	Wood and hemp fiber panels.2 12 mm	Polyurethane foam 2 50 mm	0.184565	0.0632663	0.390881	5.97171	0.342787	226.795	8.06077	82.8417	6.18126	0.277	77.7	52.3937
	Concrete 80 mm	Wood wool 25 mm	Polyethylene foam 20 mm	Calcium silicate panels 80 mm	Wood and hemp fiber panels.5 52 mm	0.262592	0.0856524	1.41345	5.82167	0.32618	208.925	10.1688	81.2314	20.5432	0.257	77.7	94.675
	Concrete 90 mm	Insulating polyurethane foam 40 mm	Wood and hemp fiber panels.6 DRY 140 40 mm	Polyethylene foam 2 mm	Wood and hemp fiber panels.6 80 mm	0.21189	0.0397929	1.27807	5.88325	0.1878	224.306	12.3581	81.3592	17.9451	0.252	77.7	42.6085
	Concrete 60 mm	Cork panels expanded 20 mm	Soft cellulose fibers panels 120 mm	Polyester Fiber.7 24 mm	Wood and hemp fiber panels.12 40 mm	0.189223	0.0639776	1.00119	5.39393	0.338107	151.28	10.2759	75.034	14.6145	0.264	77.7	48.87
	Concrete 70 mm	Wood and hemp fiber panels.1 100 mm	Concrete 10 mm	Wood fiber panels flexible 40 mm	Rock wool 50 mm	0.192827	0.0273894	0.441133	5.59	0.142041	195.98	12.6346	77.1484	6.39156	0.27	77.7	31.27
	Concrete 80 mm	Wood and hemp fiber panels.6 100 mm	Air 10 mm	Polyester Fiber.8 60 mm	Polyester Fiber.8 20 mm	0.219245	0.0314625	0.940056	5.72661	0.143504	212.8	14.5081	78.9219	13.0001	0.27	77.7	33
	Concrete 60 mm	Polyester Fiber.8 20 mm	Polyurethane foam 2 130 mm	Insulating polyurethane foam 50 mm	Wood and hemp fiber panels.13 12 mm	0.124007	0.0636766	0.609666	5.44853	0.513494	144.31	7.64696	75.6967	9.25803	0.272	77.7	82.09
	Concrete 100 mm	Wood and hemp fiber panels.7 40 mm	Wood and hemp fiber panels.7 30 mm	Cork panels expanded 50 mm	Concrete closed structure, Expanded clay 50 mm	0.282357	0.101142	3.40844	5.95529	0.358207	279.5	9.05035	83.206	48.182	0.27	77.7	60.05
	Concrete 50 mm	Wood and hemp fiber panels.5 22 mm	Hemp fibers 60 mm	Insulating polyurethane foam 80 mm	Polyester Fiber.9 50 mm	0.134186	0.0718425	0.445572	5.16964	0.535393	123.6	7.89478	72.0081	7.10987	0.262	77.7	51.96
	Concrete 100 mm	Air 5 mm	Polyurethane foam 2 50 mm	Wood and hemp fiber panels.6 DRY 140 40 mm	Polyurethane foam 1 80 mm	0.152163	0.0373069	0.316396	5.95797	0.245177	230.23	9.91696	82.4383	4.86356	0.275	77.7	70.29
	Concrete 80 mm	Wood and hemp fiber panels.6 80 mm	Wood and hemp fiber panels.2 15 mm	Polyester Fiber.8 80 mm	Exfoliated vermiculite 2 mm	0.229573	0.0359345	0.921094	5.72668	0.156527	211.62	14.0074	79.0052	12.824	0.257	77.7	32.6806
	Concrete 60 mm	Wood and hemp fiber panels.7 20 mm	Air 15 mm	Polyester Fiber.9 120 mm	Hemp fibers 40 mm	0.186969	0.0916846	0.436434	5.37492	0.490372	140.52	7.68338	75.0369	7.17656	0.255	77.7	31.15
	Concrete 60 mm	Flax fiber 40 mm	Wood and hemp fiber panels.4 60 mm	Polyester Fiber.7 35 mm	Polyurethane foam 1 60 mm	0.175899	0.0236195	0.367346	5.27582	0.134279	160.71	12.7228	72.7641	5.32633	0.255	77.7	49.72
	Concrete 80 mm	Wood and hemp fiber panels.7 60 mm	Hemp fibers 60 mm	Hemp fibers 60 mm	Wood and hemp fiber panels.2 15 mm	0.163683	0.0663289	0.782163	5.80363	0.405226	187.01	8.73103	80.6697	11.6429	0.275	77.7	36.45
	Concrete 60 mm	Wood and hemp fiber panels.7 60 mm	Hemp fibers 60 mm	Hemp fibers 60 mm	Wood and hemp fiber panels.2 12 mm	0.165704	0.0831579	0.704913	5.38854	0.501847	142.32	7.86582	75.142	10.8368	0.252	77.7	33.66
	Concrete 90 mm	Polyester Fiber.9 80 mm	Polyester Fiber.8 60 mm	Fiberglass 40 mm	Polyethylene foam 10 mm	0.18776	0.0422167	0.486403	5.88589	0.224844	213.21	10.888	81.5072	7.258	0.28	77.7	73.8425
	Concrete 100 mm	Wood fiber panels flexible 100 mm	Wood and hemp fiber panels.2 19 mm	Insulating polyurethane foam 50 mm	Exfoliated vermiculite 2 mm	0.182939	0.0473796	0.385917	5.95563	0.258991	231.29	9.83623	82.5418	5.9568	0.271	77.7	45.1506
	Concrete 60 mm	Wood and hemp fiber panels.12 80 mm	Wood and hemp fiber panels.7 20 mm	Wood and hemp fiber panels.3 100 mm	Polyethylene foam 10 mm	0.189654	0.0329417	0.949904	5.35557	0.173693	163.53	14.05	73.8229	13.2385	0.27	77.7	33.9425
	Concrete 60 mm	Rock wool 100 mm	Air 40 mm	Wood and hemp fiber panels.5 35 mm	Expanded polystyrene foam 40 mm	0.200873	0.0704834	0.633258	5.34414	0.350885	146.85	8.65148	74.4365	9.61577	0.275	77.7	26.3
	Concrete 60 mm	Air 5 mm	Polyurethane foam 1 30 mm	Wood and hemp fiber panels.6 120 mm	Concrete closed structure, Expanded clay 50 mm	0.231029	0.0433724	3.51883	5.29197	0.187736	211.88	13.5502	73.0585	48.4866	0.265	77.7	46.87
	Concrete 80 mm	Wood and hemp fiber panels.1 60 mm	Hemp fibers 40 mm	Wood and hemp fiber panels.1 40 mm	Polyurethane foam 1 40 mm	0.17295	0.0387318	0.445051	5.76614	0.223948	194.96	11.7935	79.7687	6.60684	0.26	77.7	46.24
	Concrete 80 mm	Cork panels expanded 20 mm	Wood and hemp fiber panels.7 50 mm	Granules of expanded perlite 15 mm	Wood and hemp fiber panels.7 100 mm	0.199008	0.0813339	0.509046	5.80253	0.408696	187.287	8.37223	80.8096	8.10669	0.265	77.7	44.41
	Concrete 60 mm	Air 10 mm	Expanded polystyrene foam 40 mm	Polyester Fiber.8 140 mm	Hydraulic lime coat 15 mm	0.195392	0.044471	1.78512	5.31357	0.227599	173.05	12.2885	73.5206	24.7884	0.265	88.8	33.586
	Concrete 80 mm	Polyethylene foam 8 mm	Polyester Fiber.1 30 mm	Wood fiber panels flexible 80 mm	Hemp fibers 80 mm	0.16695	0.0645454	0.411453	5.79532	0.386616	184.164	8.66585	80.5281	6.54015	0.278	77.7	33.274
	Concrete 80 mm	Air 5 mm	Wood and hemp fiber panels.6 DRY 140 60 mm	Wood and hemp fiber panels.2 8 mm	Polyester Fiber.6 120 mm	0.207679	0.0304395	1.07084	5.74423	0.14657	209.04	14.4288	79.1598	14.8064	0.273	77.7	34.04
	Concrete 90 mm	Wood and hemp fiber panels.13 15 mm	Wood fiber panels flexible 120 mm	Wood and hemp fiber panels.1 30 mm	Concrete 10 mm	0.228765	0.0876346	2.11438	5.91522	0.383076	234.19	8.72593	82.455	30.1862	0.265	77.7	31.77
	Concrete 90 mm	Wood and hemp fiber panels.5 35 mm	Fiberglass 30 mm	Polyester Fiber.8 60 mm	Concrete closed structure, Expanded clay 50 mm	0.279106	0.0861787	3.48391	5.8768	0.308767	268.01	10.8518	81.9832	48.7646	0.265	77.7	72.1
	Concrete 60 mm	Wood and hemp fiber panels.2 8 mm	Insulating polyurethane foam 120 mm	Soft cellulose fibers panels 50 mm	OSB (Oriented Strand Board) 18 mm	0.142643	0.0802975	1.69894	5.43409	0.562926	151.86	6.99939	75.6086	24.4658	0.256	77.7	73.85
	Concrete 80 mm	Kenaf fiber 50 mm	Rock wool 40 mm	Wood and hemp fiber panels.5 22 mm	Wood and hemp fiber panels.3 80 mm	0.20226	0.0410816	1.07972	5.77861	0.203113	201.24	11.9792	79.9505	15.27	0.272	77.7	46.33
	Concrete 60 mm	Kenaf fiber 60 mm	Polyester Fiber.1 60 mm	Air 35 mm	Wood wool 50 mm	0.238546	0.119386	1.96406	5.36617	0.500472	156.05	7.92749	75.3046	28.6398	0.265	77.7	71.2
	Concrete 70 mm	Soft cellulose fibers panels 100 mm	Polyester Fiber.7 22 mm	Expanded polystyrene foam 50 mm	Wood wool 25 mm	0.199305	0.0646183	1.38743	5.61046	0.324219	175.315	9.87211	78.0374	19.8582	0.267	77.7	54.74
	Concrete 60 mm	Wood and hemp fiber panels.11 120 mm	Polyurethane foam 1 20 mm	Polyester Fiber.4 40 mm	Wood and hemp fiber panels.13 19 mm	0.1944	0.0856739	1.53205	5.36727	0.440709	151.29	8.76535	74.9655	22.2444	0.259	77.7	66.02
	Concrete 60 mm	Wood and hemp fiber panels.7 60 mm	Air 35 mm	Polyester Fiber.1 60 mm	Wood and hemp fiber panels.12 40 mm	0.21819	0.12064	0.819333	5.37989	0.552912	142.4	6.97463	75.3031	12.8399	0.255	77.7	28
	Concrete 60 mm	Wood wool 50 mm	Kenaf fiber 60 mm	Wood and hemp fiber panels.1 40 mm	Wood wool 50 mm	0.248754	0.0717533	1.99029	5.43265	0.28845	179.9	11.9642	75.5422	28.0367	0.26	77.7	100.5
	Concrete 70 mm	Wood fiber panels flexible 80 mm	intonaco di calce e gesso 15 mm	Wood and hemp fiber panels.11 60 mm	Ready mixed coat 30 mm	0.246737	0.074573	1.89675	5.58947	0.302236	210.76	9.60298	77.8854	26.9995	0.255	88.8	92.23
	Concrete 50 mm	Wood fiber hardboard 40 mm	Flax fiber 40 mm	Polyurethane foam 1 90 mm	Wood wool 50 mm	0.151502	0.068191	2.00565	5.09678	0.4501	140.09	9.80293	71.015	28.448	0.27	77.7	84.18
	Concrete 80 mm	Wood and hemp fiber panels.1 80 mm	Soft cellulose fibers panels 30 mm	Wood and hemp fiber panels.5 60 mm	Granules of expanded perlite 15 mm	0.216368	0.038273	1.0695	5.7564	0.176888	207.587	13.6148	79.4706	14.995	0.265	77.7	35.76
	Concrete 60 mm	Air 5 mm	Insulating polyurethane foam 80 mm	Cork panels expanded 60 mm	Polyurethane foam 1 60 mm	0.127014	0.0370786	0.359008	5.35884	0.291924	144.24	9.73486	74.1974	5.44581	0.265	77.7	94.8
	Concrete 90 mm	Polyester Fiber.9 40 mm	Hemp fibers 30 mm	Cork panels expanded 30 mm	Polyurethane foam 2 70 mm	0.173662	0.0594077	0.333265	5.89982	0.342088	207.19	8.73393	81.8885	5.37689	0.26	77.7	68
	Concrete 100 mm	Polyester Fiber.7 24 mm	Air 30 mm	Wood and hemp fiber panels.7 100 mm	Wood fiber hardboard 20 mm	0.248615	0.0893527	0.724603	5.95524	0.359401	234.68	8.4478	82.9647	11.1925	0.274	77.7	30.72
	Concrete 60 mm	Polyurethane foam 2 80 mm	Wood and hemp fiber panels.5 52 mm	Polyester Fiber.1 50 mm	Wood wool 25 mm	0.164811	0.0327953	1.35974	5.34268	0.198988	159.965	11.3983	73.8596	18.9892	0.267	77.7	71.81
	Concrete 80 mm	Air 10 mm	Kenaf fiber 80 mm	Polyester Fiber.9 40 mm	Wood and hemp fiber panels.7 60 mm	0.199252	0.0850144	0.50749	5.7947	0.426667	185	7.95493	80.6951	8.11447	0.27	77.7	55
	Concrete 60 mm	Air 5 mm	Wood and hemp fiber panels.7 100 mm	Kenaf fiber 60 mm	Concrete closed structure, Expanded clay 50 mm	0.215526	0.11041	3.30148	5.3689	0.512282	190	8.17747	75.2613	46.8976	0.275	77.7	53.95
	Concrete 60 mm	Air 5 mm	Wood and hemp fiber panels.7 140 mm	Air 5 mm	Wood wool 50 mm	0.211187	0.0911278	1.98655	5.36546	0.431503	158.25	9.41764	75.0334	28.533	0.26	77.7	57.3
	Concrete 60 mm	Wood fiber hardboard 20 mm	Polyurethane foam 1 90 mm	Wood and hemp fiber panels.11 60 mm	Concrete closed structure, Expanded clay 50 mm	0.163329	0.0884106	3.27514	5.44197	0.541303	190.24	7.66261	75.9112	46.2499	0.28	77.7	74.17
	Concrete 100 mm	Insulating polyurethane foam 80 mm	Wood and hemp fiber panels.5 22 mm	Granules of expanded perlite 5 mm	Concrete closed structure, Expanded clay 50 mm	0.225661	0.0836062	3.59313	5.97106	0.370495	279.283	8.43966	83.125	50.544	0.257	77.7	53.03
	Concrete 60 mm	Polyester Fiber.8 60 mm	Hemp fibers 80 mm	Wood wool 35 mm	Wood and hemp fiber panels.13 19 mm	0.195313	0.0644156	1.75717	5.37998	0.329807	162.485	11.2643	74.7844	24.8665	0.254	77.7	50.47
	Concrete 60 mm	Soft cellulose fibers panels 140 mm	Polyethylene foam 10 mm	Kenaf fiber 20 mm	Wood and hemp fiber panels.10 40 mm	0.178638	0.0844392	0.728342	5.37684	0.472683	143.33	8.39517	75.0529	11.176	0.27	77.7	44.6925
	Concrete 80 mm	Polyethylene foam 8 mm	Wood fiber panels flexible 120 mm	Wood and hemp fiber panels.3 40 mm	Wood and hemp fiber panels.2 19 mm	0.204471	0.0678822	1.24098	5.7902	0.33199	194.174	10.2015	80.5528	17.9277	0.267	77.7	31.784
	Concrete 80 mm	Wood and hemp fiber panels.2 10 mm	Kenaf fiber 40 mm	Wood and hemp fiber panels.3 120 mm	Polyethylene foam 15 mm	0.216379	0.0389764	0.891254	5.77317	0.18013	203.595	12.881	79.7805	12.6175	0.265	77.7	43.8137
	Concrete 100 mm	Insulating polyurethane foam 80 mm	Polyethylene foam 15 mm	Wood and hemp fiber panels.9 60 mm	Gypsum based dry 10 mm	0.181314	0.060724	1.70999	5.97589	0.334911	243.275	9.02466	82.9632	24.2932	0.265	77.7	56.5037
	Concrete 70 mm	Wood and hemp fiber panels.11 120 mm	Wood and hemp fiber panels.3 60 mm	Wood and hemp fiber panels.2 12 mm	Wood and hemp fiber panels.2 12 mm	0.194534	0.06008	1.25892	5.61656	0.30884	174.52	10.3737	78.0475	18.0799	0.274	77.7	59.04
	Concrete 100 mm	Air 30 mm	Polyurethane foam 2 100 mm	Wood fiber hardboard 20 mm	Wood and hemp fiber panels.2 19 mm	0.19483	0.0761676	1.05657	5.97592	0.390945	231.07	7.72148	82.9939	15.5752	0.269	77.7	57.06
	Concrete 80 mm	Hemp fibers 40 mm	Wood and hemp fiber panels.3 80 mm	Cork panels expanded 50 mm	Polyester Fiber.8 20 mm	0.189229	0.0302785	0.865282	5.75333	0.16001	201.92	13.2498	79.3872	12.0857	0.27	77.7	57.85
	Concrete 90 mm	Insulating polyurethane foam 40 mm	Concrete 20 mm	Wood and hemp fiber panels.11 60 mm	Concrete closed structure, Expanded clay 50 mm	0.27557	0.0456511	3.14526	5.85058	0.165661	295.24	10.7622	81.071	43.697	0.26	77.7	58.57
	Concrete 100 mm	Air 30 mm	Polyurethane foam 2 110 mm	Wood and hemp fiber panels.2 12 mm	Polyester Fiber.7 22 mm	0.188077	0.0723426	1.22039	5.97704	0.384644	232.55	7.94639	83.0029	17.7763	0.274	77.7	61.2
	Concrete 60 mm	Fiberglass 20 mm	Air 30 mm	Wood and hemp fiber panels.3 120 mm	Concrete 30 mm	0.259468	0.0775988	4.74762	5.29281	0.299069	221.44	11.2973	73.7346	65.8586	0.26	77.7	60.9
	Concrete 80 mm	Air 5 mm	Insulating polyurethane foam 80 mm	Wood and hemp fiber panels.7 80 mm	Cork panels expanded 10 mm	0.161954	0.0723479	0.578505	5.80635	0.446718	184.08	7.53639	80.6498	8.92956	0.255	77.7	58.35
	Concrete 60 mm	Air 15 mm	Wood and hemp fiber panels.3 40 mm	Wood and hemp fiber panels.3 80 mm	Polyester Fiber.5 80 mm	0.202955	0.0270083	1.23362	5.31885	0.133075	173.2	15.4589	73.1539	16.9361	0.275	77.7	33.2
	Concrete 70 mm	Soft cellulose fibers panels 40 mm	Kenaf fiber 50 mm	Wood and hemp fiber panels.6 80 mm	Insulating polyurethane foam 20 mm	0.194996	0.0348606	0.677365	5.60125	0.178776	178.02	12.1144	77.4131	9.75297	0.26	77.7	56.96
	Concrete 70 mm	Polyethylene foam 2 mm	Flax fiber 40 mm	Calcium silicate panels 120 mm	OSB (Oriented Strand Board) 22 mm	0.24453	0.12127	2.00048	5.61296	0.495931	182.466	7.54858	78.5917	29.1758	0.254	77.7	97.4985
	Concrete 60 mm	Wood and hemp fiber panels.7 40 mm	Soft cellulose fibers panels 40 mm	Wood and hemp fiber panels.6 80 mm	Concrete closed structure, Expanded clay 50 mm	0.239396	0.0676626	3.54198	5.34002	0.282639	204.8	11.6703	74.2139	49.2805	0.27	77.7	39.95
	Concrete 70 mm	Polyethylene foam 4 mm	Polyurethane foam 1 90 mm	Wood and hemp fiber panels.6 80 mm	OSB (Oriented Strand Board) 18 mm	0.168838	0.0409411	2.18759	5.62446	0.242487	188.272	11.6427	77.8346	30.4439	0.262	77.7	68.257
	Concrete 60 mm	Polyester Fiber.9 60 mm	Air 45 mm	Wood and hemp fiber panels.7 100 mm	Polyethylene foam 5 mm	0.213101	0.115277	0.495058	5.37741	0.540951	140.165	6.92163	75.195	8.20663	0.27	77.7	28.3712
	Concrete 80 mm	Wood and hemp fiber panels.12 80 mm	Wood and hemp fiber panels.7 20 mm	Kenaf fiber 40 mm	Concrete closed structure, Expanded clay 50 mm	0.258069	0.0890456	3.26444	5.76537	0.345045	240.2	10.1275	80.5037	45.8683	0.27	77.7	48.25
	Concrete 90 mm	Wood and hemp fiber panels.2 15 mm	Hemp fibers 80 mm	Wood and hemp fiber panels.1 20 mm	Concrete closed structure, Expanded clay 50 mm	0.258416	0.105265	3.44427	5.91499	0.407347	257.69	8.30989	82.6126	48.7899	0.255	77.7	34.7
	Concrete 70 mm	Air 5 mm	Rock wool 40 mm	Wood and hemp fiber panels.11 120 mm	Polyester Fiber.7 22 mm	0.205705	0.109821	1.00254	5.62523	0.533878	165.14	6.60591	78.3992	15.2388	0.257	77.7	54.2
	Concrete 100 mm	Soft cellulose fibers panels 40 mm	Kenaf fiber 50 mm	Wood and hemp fiber panels.9 60 mm	Hydraulic lime coat 15 mm	0.248215	0.0850523	1.7861	5.95909	0.342656	249.75	8.97512	83.0415	25.6551	0.265	88.8	49.436
	Concrete 70 mm	Polyethylene foam 6 mm	Wood and hemp fiber panels.12 60 mm	Wood and hemp fiber panels.12 100 mm	Ready mixed coat 30 mm	0.224535	0.056159	2.15515	5.58483	0.250112	206.598	12.4688	77.3925	29.9508	0.266	88.8	64.6155
	Concrete 60 mm	Wood and hemp fiber panels.2 19 mm	Wood fiber hardboard 140 mm	Polyurethane foam 1 40 mm	Kenaf fiber 20 mm	0.156961	0.0230348	0.416455	5.37483	0.146754	161.21	13.8607	74.0522	5.88861	0.279	77.7	53.86
	Concrete 70 mm	Cork panels expanded 50 mm	Insulating polyurethane foam 20 mm	Polyurethane foam 1 30 mm	Wood and hemp fiber panels.10 100 mm	0.157481	0.0461811	0.800074	5.64189	0.293249	172.8	11.2043	78.1745	11.5399	0.27	77.7	75.73
	Concrete 100 mm	Hydraulic lime coat 15 mm	Wood fiber panels flexible 80 mm	Cork panels expanded 40 mm	Expanded polystyrene foam 20 mm	0.249763	0.0843957	0.568309	5.98184	0.337902	246.71	8.41411	83.2605	8.94334	0.255	88.8	49.816
	Concrete 70 mm	Wood and hemp fiber panels.1 30 mm	Wood and hemp fiber panels.11 120 mm	Hydraulic lime coat 15 mm	Gypsum based dry 18 mm	0.245992	0.127004	2.76614	5.65542	0.516295	200.35	6.9697	79.0628	39.7816	0.253	84.36	69.106
	Concrete 60 mm	Hemp fibers 50 mm	Insulating polyurethane foam 90 mm	Wood and hemp fiber panels.5 52 mm	Gypsum based dry 12.5 mm	0.144759	0.0586457	2.35084	5.39202	0.405127	165.555	9.7801	74.9489	33.0426	0.2645	77.7	61.83
	Concrete 70 mm	Polyester Fiber.2 80 mm	Polyurethane foam 2 20 mm	Wood and hemp fiber panels.7 80 mm	Polyester Fiber.8 20 mm	0.171778	0.0787126	0.772227	5.63411	0.458221	164.3	8.14905	78.4673	11.7012	0.27	77.7	43.6
	Concrete 80 mm	Flax fiber 60 mm	Hemp fibers 80 mm	Wood and hemp fiber panels.7 30 mm	Wood and hemp fiber panels.4 20 mm	0.178868	0.0781992	1.02954	5.80282	0.437189	187.64	8.12899	80.7507	15.2289	0.27	77.7	35.02
	Concrete 60 mm	Wood fiber panels flexible 60 mm	Hemp fibers 60 mm	Wood and hemp fiber panels.6 80 mm	OSB (Oriented Strand Board) 18 mm	0.176601	0.0431158	2.17954	5.37351	0.244142	168.15	12.3579	74.324	30.2613	0.278	77.7	47.21
	Concrete 80 mm	Cork panels expanded 40 mm	Insulating polyurethane foam 80 mm	Wood and hemp fiber panels.2 15 mm	Wood and hemp fiber panels.4 40 mm	0.169646	0.0577081	1.44262	5.81607	0.340168	197.73	10.1234	80.7699	20.5743	0.255	77.7	68.4
	Concrete 60 mm	Wood and hemp fiber panels.10 100 mm	Wood and hemp fiber panels.13 15 mm	Wood and hemp fiber panels.6 60 mm	Rock wool 40 mm	0.181543	0.025832	0.610906	5.35604	0.142292	162.45	13.7821	73.8096	8.63711	0.275	77.7	33.17
	Concrete 80 mm	Granules of expanded perlite 7 mm	Kenaf fiber 50 mm	Wood and hemp fiber panels.6 DRY 140 40 mm	Wood and hemp fiber panels.6 DRY 140 100 mm	0.197233	0.0417039	0.917732	5.76571	0.211445	198.748	12.2268	79.762	13.0191	0.277	77.7	48.988
	Concrete 60 mm	Cork panels expanded 60 mm	Expanded polystyrene foam 40 mm	Polyester Fiber.5 80 mm	Gypsum based dry 12.5 mm	0.210991	0.0589666	2.12671	5.37482	0.279474	173.375	11.7457	74.5902	29.7102	0.2525	77.7	68.86
	Concrete 70 mm	Polyester Fiber.5 80 mm	Polyester Fiber.7 22 mm	Wood and hemp fiber panels.7 20 mm	Rock wool 60 mm	0.219427	0.0450776	0.42566	5.56778	0.205433	181.74	11.598	77.1221	6.44678	0.252	77.7	29.09
	Concrete 80 mm	Kenaf fiber 40 mm	Wood and hemp fiber panels.11 80 mm	Wood and hemp fiber panels.9 60 mm	Wood and hemp fiber panels.2 15 mm	0.199225	0.0714756	1.13004	5.79709	0.358769	192.25	9.42841	80.689	16.4968	0.275	77.7	62.03
	Concrete 70 mm	Insulating polyurethane foam 60 mm	Bio brick 100 mm	Wood and hemp fiber panels.13 15 mm	Cork panels expanded 20 mm	0.244227	0.0185048	1.16646	5.58193	0.0757689	279.11	13.0227	76.9216	16.2523	0.265	77.7	69.66
	Concrete 80 mm	Wood and hemp fiber panels.13 19 mm	Sheep wool 100 mm	Air 10 mm	Concrete closed structure, Expanded clay 50 mm	0.288693	0.138957	3.13587	5.82255	0.481331	232.16	6.55594	81.2545	44.9803	0.259	77.7	37.59
	Concrete 60 mm	Wood and hemp fiber panels.7 50 mm	Soft cellulose fibers panels 40 mm	Hemp fibers 40 mm	Concrete 80 mm	0.254544	0.128073	9.45996	5.3688	0.503146	313.62	8.03398	75.4676	131.842	0.27	77.7	36.75
	Concrete 60 mm	Polyurethane foam 1 100 mm	Polyethylene foam 15 mm	Wood and hemp fiber panels.3 60 mm	Wood and hemp fiber panels.7 40 mm	0.139542	0.0340719	0.682913	5.36751	0.244169	149.495	10.9565	74.2398	9.84172	0.275	77.7	59.8338
	Concrete 60 mm	Wood and hemp fiber panels.2 12 mm	Hemp fibers 80 mm	Wood and hemp fiber panels.10 60 mm	Flax fiber 40 mm	0.174088	0.0656585	0.539206	5.42772	0.377157	145.6	9.27511	75.5373	8.31301	0.252	77.7	32.48
	Concrete 80 mm	OSB (Oriented Strand Board) 18 mm	Polyester Fiber.8 60 mm	Wood and hemp fiber panels.10 80 mm	Hemp fibers 30 mm	0.197746	0.0418583	0.544569	5.81467	0.211677	207.24	12.3121	80.4485	7.94664	0.268	77.7	46.4
	Concrete 70 mm	Polyurethane foam 1 80 mm	Wood and hemp fiber panels.7 30 mm	Wood and hemp fiber panels.5 35 mm	Hemp fibers 40 mm	0.156318	0.0384324	0.615427	5.62348	0.245861	169.35	10.3246	77.85	8.99068	0.255	77.7	54.04
	Concrete 70 mm	Air 10 mm	Rock wool 40 mm	Wood and hemp fiber panels.11 120 mm	Polyester Fiber.7 22 mm	0.205367	0.109605	1.00278	5.6252	0.533704	165.14	6.61114	78.3982	15.2399	0.262	77.7	54.2
	Concrete 70 mm	Wood fiber panels flexible 40 mm	Soft cellulose fibers panels 60 mm	Polyester Fiber.7 35 mm	Insulating polyurethane foam 70 mm	0.152076	0.0303912	0.326607	5.60719	0.199842	170.35	10.7885	77.5071	4.90691	0.275	77.7	54.65
	Concrete 60 mm	Cork panels expanded 20 mm	Air 30 mm	Wood and hemp fiber panels.10 120 mm	Polyurethane foam 2 50 mm	0.165383	0.0439918	0.393132	5.35638	0.265999	149.35	10.9829	74.2181	5.99569	0.28	77.7	57.75
	Concrete 60 mm	Wood fiber panels flexible 60 mm	Wood and hemp fiber panels.7 100 mm	Gypsum based dry 12.5 mm	OSB (Oriented Strand Board) 22 mm	0.216228	0.105794	2.79583	5.37356	0.489271	168.645	8.57472	75.3068	39.8772	0.2545	77.7	53.77
	Concrete 80 mm	Soft cellulose fibers panels 60 mm	Hemp fibers 40 mm	Cork panels expanded 80 mm	OSB (Oriented Strand Board) 18 mm	0.187497	0.062789	1.9198	5.79446	0.33488	201.22	10.2486	80.5408	27.0827	0.278	77.7	88.2
	Concrete 70 mm	Cork panels expanded 10 mm	Kenaf fiber 80 mm	Polyester Fiber.9 40 mm	Wood and hemp fiber panels.7 60 mm	0.193876	0.0887709	0.511103	5.64028	0.457875	164.2	7.89179	78.6389	8.21061	0.26	77.7	64.1
	Concrete 60 mm	Cork panels expanded 20 mm	Air 5 mm	Hemp fibers 140 mm	Flax fiber 40 mm	0.153636	0.0745286	0.378562	5.41185	0.4851	140.92	7.93952	75.36	6.18977	0.265	77.7	41.87
	Concrete 50 mm	Air 5 mm	Cork panels expanded 60 mm	Polyester Fiber.8 40 mm	Concrete 100 mm	0.336201	0.149305	10.6078	4.97552	0.444094	343.6	9.59806	70.4616	147.879	0.255	77.7	58.6
	Concrete 90 mm	Air 5 mm	Cork panels expanded 10 mm	Polyester Fiber.9 160 mm	Polyethylene foam 8 mm	0.201036	0.0757348	0.502565	5.90129	0.376723	207.464	8.51914	82.0943	7.94472	0.273	77.7	42.494
	Concrete 90 mm	Insulating polyurethane foam 60 mm	Hydraulic lime coat 15 mm	Wood and hemp fiber panels.11 60 mm	Concrete closed structure, Expanded clay 50 mm	0.221523	0.0623642	3.23995	5.89082	0.281525	269.21	9.83933	81.8594	45.2807	0.275	77.7	63.406
	Concrete 70 mm	Rock wool 100 mm	Expanded polystyrene foam 20 mm	Polyester Fiber.8 20 mm	Rock wool 50 mm	0.186323	0.0861318	0.454393	5.62607	0.462272	163.9	7.36732	78.3352	7.28649	0.26	77.7	26.33
	Concrete 60 mm	Soft cellulose fibers panels 40 mm	Kenaf fiber 40 mm	Wood and hemp fiber panels.7 80 mm	Wood wool 50 mm	0.200502	0.084451	1.99721	5.37099	0.421197	158.85	9.60222	75.017	28.578	0.27	77.7	73.4
	Concrete 80 mm	Wood and hemp fiber panels.7 20 mm	Insulating polyurethane foam 20 mm	Wood and hemp fiber panels.6 120 mm	Wood and hemp fiber panels.13 15 mm	0.225389	0.0348702	1.36155	5.75261	0.154711	209.97	13.4969	79.3949	18.9079	0.255	77.7	39.96
	Concrete 80 mm	Polyurethane foam 1 70 mm	Wood and hemp fiber panels.9 80 mm	Wood and hemp fiber panels.13 19 mm	Polyester Fiber.7 24 mm	0.170729	0.037145	1.40412	5.79032	0.217566	200.57	12.1515	80.051	19.6515	0.273	77.7	54.16
	Concrete 70 mm	Exfoliated vermiculite 2 mm	Wood and hemp fiber panels.7 60 mm	Kenaf fiber 80 mm	Mineral Insulating 60 mm	0.191918	0.085394	0.654021	5.63053	0.444951	168.07	8.33885	78.5212	10.1642	0.272	77.7	65.6586
	Concrete 80 mm	Insulating polyurethane foam 80 mm	Insulating polyurethane foam 60 mm	Wood and hemp fiber panels.1 20 mm	Concrete 30 mm	0.146292	0.0691573	4.61515	5.81386	0.472735	250.24	7.57863	80.7234	64.404	0.27	77.7	65.46
	Concrete 90 mm	Wood and hemp fiber panels.6 DRY 140 80 mm	Polyethylene foam 30 mm	Wood and hemp fiber panels.3 60 mm	Polyethylene foam 10 mm	0.225377	0.0504791	0.964866	5.86441	0.223977	221.92	12.2101	81.2443	13.7842	0.27	77.7	31.97
	Concrete 80 mm	Polyester Fiber.7 22 mm	Polyester Fiber.9 40 mm	Rock wool 40 mm	Polyurethane foam 1 80 mm	0.162779	0.0697344	0.273333	5.83151	0.428398	188.42	7.74816	80.9767	4.64514	0.262	77.7	52.32
	Concrete 70 mm	Polyurethane foam 1 60 mm	Expanded polystyrene foam 20 mm	Polyethylene foam 8 mm	Cross-laminated timber panels 95 mm	0.238232	0.0600292	2.98425	5.60523	0.251978	201.774	10.7372	77.8731	41.8058	0.253	77.7	117.944
	Concrete 80 mm	Wood and hemp fiber panels.7 60 mm	Soft cellulose fibers panels 60 mm	Wood and hemp fiber panels.13 12 mm	Wood and hemp fiber panels.7 40 mm	0.219328	0.0888645	0.627855	5.79285	0.405166	186.16	8.30924	80.7661	9.82924	0.252	77.7	35.71
	Concrete 90 mm	Wood and hemp fiber panels.1 60 mm	Soft cellulose fibers panels 60 mm	Polyester Fiber.4 40 mm	Wood and hemp fiber panels.2 19 mm	0.220751	0.0512412	1.35124	5.86901	0.232122	224.97	12.2796	81.311	19.0447	0.269	77.7	37.82
	Concrete 80 mm	Insulating polyurethane foam 60 mm	Fiberglass 20 mm	Polyester Fiber.8 60 mm	Kenaf fiber 40 mm	0.166232	0.0441266	0.643805	5.79339	0.265453	190.4	10.1613	80.2707	9.45642	0.26	77.7	89.71
	Concrete 80 mm	Hydraulic lime coat 15 mm	Polyethylene foam 4 mm	Wood fiber hardboard 80 mm	Wood and hemp fiber panels.9 100 mm	0.207498	0.0371757	0.913346	5.82551	0.179162	220.182	13.396	80.4471	12.7879	0.279	88.8	34.983
	Concrete 80 mm	Polyester Fiber.7 22 mm	Granules of expanded perlite 5 mm	Hemp fibers 140 mm	Wood and hemp fiber panels.2 19 mm	0.170945	0.0677075	0.875009	5.82883	0.396079	192.093	8.99466	81.0467	12.92	0.266	77.7	30.95
	Concrete 60 mm	Air 5 mm	Flax fiber 100 mm	Wood and hemp fiber panels.7 40 mm	Wood wool 50 mm	0.222541	0.108511	1.99504	5.35438	0.487601	156.25	8.0909	75.0313	28.9204	0.255	77.7	59.45
	Concrete 60 mm	Hemp fibers 80 mm	Polyethylene foam 4 mm	Wood and hemp fiber panels.1 80 mm	Fiberglass 50 mm	0.152214	0.0315617	0.453045	5.35291	0.207351	149.572	11.4866	73.982	6.64837	0.274	77.7	78.337
	Concrete 60 mm	Air 5 mm	Wood and hemp fiber panels.1 60 mm	Wood and hemp fiber panels.10 80 mm	Wood wool 50 mm	0.215445	0.0558127	1.9687	5.33804	0.259058	169.65	12.7564	73.9225	27.4505	0.255	77.7	57.3
	Concrete 70 mm	Cork panels expanded 20 mm	Wood and hemp fiber panels.3 120 mm	Polyester Fiber.7 24 mm	OSB (Oriented Strand Board) 25 mm	0.233226	0.043595	2.51803	5.56925	0.186922	201.93	14.0869	76.8482	34.6582	0.259	77.7	60.02
	Concrete 80 mm	Expanded polystyrene foam 50 mm	Air 5 mm	Wood and hemp fiber panels.11 120 mm	Polyester Fiber.7 24 mm	0.188733	0.0878212	1.06804	5.80491	0.46532	187.83	7.46477	80.7869	15.8914	0.279	77.7	60.57
	Concrete 70 mm	Wood and hemp fiber panels.7 50 mm	Wood and hemp fiber panels.5 22 mm	Wood and hemp fiber panels.2 12 mm	Wood and hemp fiber panels.6 100 mm	0.22676	0.0353744	1.25134	5.56745	0.155999	189.2	13.7108	76.8082	17.3916	0.254	77.7	32.32
	Concrete 70 mm	Polyurethane foam 1 90 mm	Wood and hemp fiber panels.5 35 mm	Wood and hemp fiber panels.5 60 mm	Granules of expanded perlite 15 mm	0.159377	0.0241932	1.04156	5.62028	0.151798	184.278	13.036	77.4988	14.5518	0.27	77.7	57.82
	Concrete 50 mm	Wood and hemp fiber panels.7 140 mm	Kenaf fiber 30 mm	Polyethylene foam 6 mm	Cement mortar 30 mm	0.208342	0.118886	3.8579	5.00677	0.570633	178.698	7.44857	70.3257	54.6754	0.256	88.8	39.0569
	Concrete 60 mm	Wood and hemp fiber panels.7 80 mm	Cork panels expanded 60 mm	Polyester Fiber.7 22 mm	Kenaf fiber 50 mm	0.177603	0.0443954	0.634223	5.35534	0.24997	151.64	11.2791	74.1861	9.29815	0.272	77.7	76.11
	Concrete 80 mm	Exfoliated vermiculite 2 mm	Polyester Fiber.9 60 mm	Wood and hemp fiber panels.9 100 mm	OSB (Oriented Strand Board) 18 mm	0.226787	0.0654183	1.9766	5.7712	0.288457	204.87	10.9332	80.2319	27.8167	0.26	77.7	44.8306
	Concrete 70 mm	Cross-laminated timber panels 60 mm	Polyurethane foam 2 70 mm	Wood and hemp fiber panels.4 20 mm	Wood and hemp fiber panels.5 52 mm	0.205518	0.0397069	1.43182	5.61838	0.193204	203.99	13.0866	77.6567	19.9641	0.272	77.7	99.06
	Concrete 60 mm	Wood fiber panels flexible 80 mm	Insulating polyurethane foam 50 mm	Air 5 mm	Wood and hemp fiber panels.12 80 mm	0.152757	0.0551857	0.967798	5.38849	0.361263	148.96	10.2749	74.8397	14.0203	0.275	77.7	45.63
	Concrete 70 mm	Air 5 mm	Wood fiber panels flexible 60 mm	Polyester Fiber.9 80 mm	Concrete closed structure, Expanded clay 50 mm	0.240386	0.116607	3.3089	5.62002	0.48508	210.97	8.0464	78.732	47.0927	0.265	77.7	35.21
	Concrete 60 mm	Wood and hemp fiber panels.12 80 mm	Wood and hemp fiber panels.7 20 mm	Wood and hemp fiber panels.1 60 mm	Wood wool 50 mm	0.206316	0.0447738	1.96371	5.3567	0.217015	173.05	13.7182	73.9514	27.1822	0.27	77.7	59.9
	Concrete 70 mm	Polyester Fiber.9 100 mm	Soft cellulose fibers panels 60 mm	Wood and hemp fiber panels.13 19 mm	Ready mixed coat 30 mm	0.205437	0.089672	2.33611	5.62804	0.436494	195.77	9.09782	78.6064	33.2906	0.279	88.8	70.39
	Concrete 70 mm	Polyurethane foam 1 30 mm	Wood and hemp fiber panels.8 140 mm	Wood and hemp fiber panels.2 15 mm	Gypsum based dry 10 mm	0.178908	0.0453941	1.77503	5.59194	0.253728	185.43	11.8234	77.4286	24.7026	0.265	77.7	50.71
	Concrete 90 mm	Polyethylene foam 6 mm	Wood and hemp fiber panels.5 35 mm	Wood and hemp fiber panels.3 100 mm	Wood fiber hardboard 40 mm	0.222983	0.0314987	0.955033	5.82484	0.141261	233.048	14.5519	80.2847	13.2139	0.271	77.7	33.9955
	Concrete 100 mm	Polyester Fiber.3 20 mm	Kenaf fiber 20 mm	Wood and hemp fiber panels.3 100 mm	OSB (Oriented Strand Board) 22 mm	0.262763	0.0578972	2.26055	5.92905	0.22034	254.7	11.9519	82.2563	31.5133	0.262	77.7	52.95
	Concrete 70 mm	Coconut fiber 40 mm	Wood and hemp fiber panels.11 80 mm	Wood fiber hardboard 40 mm	Wood fiber hardboard 40 mm	0.192551	0.0634786	0.991719	5.63642	0.329672	174.2	10.23	78.373	14.4669	0.27	77.7	66.78
	Concrete 90 mm	Polyurethane foam 2 60 mm	Polyethylene foam 25 mm	Polyurethane foam 2 50 mm	Fiberglass 40 mm	0.16063	0.0686918	0.271052	5.91683	0.42764	203.955	7.0434	82.0149	4.52223	0.265	77.7	103.416
	Concrete 60 mm	Soft cellulose fibers panels 80 mm	Air 15 mm	Wood and hemp fiber panels.13 15 mm	Rock wool 100 mm	0.188708	0.0837315	0.362589	5.35983	0.44371	142.65	7.75904	74.7412	6.00537	0.27	77.7	31.85
	Concrete 70 mm	Kenaf fiber 60 mm	Wood and hemp fiber panels.5 22 mm	Wood and hemp fiber panels.1 80 mm	Wood and hemp fiber panels.5 35 mm	0.200435	0.0355968	1.34092	5.57802	0.177598	185.19	13.4449	76.9827	18.6191	0.267	77.7	50.51
	Concrete 90 mm	Polyethylene foam 5 mm	Wood fiber hardboard 140 mm	Wood and hemp fiber panels.2 19 mm	Wood and hemp fiber panels.2 10 mm	0.221143	0.0411592	1.20987	5.85447	0.186121	227.235	13.3193	80.8951	16.8618	0.264	77.7	33.1412
	Concrete 100 mm	Wood fiber hardboard 100 mm	Air 50 mm	Wood and hemp fiber panels.13 12 mm	Wood and hemp fiber panels.2 15 mm	0.289192	0.0798642	1.16963	5.9237	0.276163	242.21	10.5592	82.5536	17.0593	0.277	77.7	28.51
	Concrete 80 mm	Polyester Fiber.5 80 mm	Expanded polystyrene foam 20 mm	Wood and hemp fiber panels.5 52 mm	Polyester Fiber.8 40 mm	0.214858	0.026302	0.975832	5.73213	0.122416	215.54	15.2087	78.9061	13.4443	0.272	77.7	35.21
	Concrete 60 mm	Wood fiber panels flexible 60 mm	Cork panels expanded 80 mm	Wood and hemp fiber panels.6 60 mm	Granules of expanded perlite 15 mm	0.180903	0.0362303	1.00883	5.34831	0.200275	160.357	13.084	73.8388	14.1976	0.275	77.7	71.17
	Concrete 60 mm	Soft cellulose fibers panels 140 mm	Polyethylene foam 10 mm	Wood fiber hardboard 20 mm	Polyester Fiber.8 40 mm	0.180425	0.0714166	0.991518	5.37221	0.395824	147.53	9.64977	74.8542	14.5943	0.27	77.7	39.1925
	Concrete 80 mm	Air 20 mm	Air 30 mm	Wood and hemp fiber panels.7 100 mm	Wood and hemp fiber panels.7 40 mm	0.239039	0.111531	0.48656	5.78801	0.466578	183	7.01249	80.6957	8.04146	0.27	77.7	27.8
	Concrete 70 mm	Hemp fibers 50 mm	Polyester Fiber.7 22 mm	Wood and hemp fiber panels.3 120 mm	Polyethylene foam 12 mm	0.183686	0.0233937	0.917967	5.57867	0.127356	185.036	14.484	76.8168	12.7165	0.274	77.7	34.901
	Concrete 70 mm	Polyethylene foam 15 mm	Flax fiber 80 mm	Wood and hemp fiber panels.6 DRY 140 40 mm	Wood and hemp fiber panels.7 60 mm	0.19689	0.0732925	0.576141	5.61473	0.372251	165.495	8.75736	78.1837	8.91803	0.265	77.7	34.5637
	Concrete 70 mm	Soft cellulose fibers panels 60 mm	Polyurethane foam 2 50 mm	Wood and hemp fiber panels.6 80 mm	Wood and hemp fiber panels.2 10 mm	0.177907	0.0413394	1.29263	5.62827	0.232365	179.65	11.7756	77.8841	18.2196	0.27	77.7	53.3
	Concrete 100 mm	Hemp fibers 50 mm	Kenaf fiber 50 mm	Kenaf fiber 50 mm	Cork panels expanded 10 mm	0.211694	0.0813791	0.518725	5.96915	0.384419	228.1	7.65777	82.9426	8.22179	0.26	77.7	69.95
	Concrete 60 mm	Air 10 mm	Polyurethane foam 2 140 mm	Air 20 mm	Wood and hemp fiber panels.10 40 mm	0.144448	0.0788401	0.681431	5.37982	0.545804	141.3	7.2256	74.8906	10.4306	0.27	77.7	67.18
	Concrete 60 mm	Wood and hemp fiber panels.6 DRY 140 80 mm	Wood and hemp fiber panels.7 30 mm	Wood and hemp fiber panels.9 60 mm	Concrete 30 mm	0.225836	0.0761663	4.68443	5.36008	0.337264	219.1	11.158	74.6679	64.9828	0.26	77.7	32.9
	Concrete 80 mm	Insulating polyurethane foam 40 mm	Wood and hemp fiber panels.3 80 mm	Cork panels expanded 50 mm	Insulating polyurethane foam 20 mm	0.165367	0.0221874	0.520567	5.76227	0.134171	199.36	13.2863	79.4334	7.37206	0.27	77.7	75.77
	Concrete 60 mm	Insulating polyurethane foam 50 mm	Wood and hemp fiber panels.6 100 mm	Wood and hemp fiber panels.2 19 mm	Wood and hemp fiber panels.12 40 mm	0.168771	0.0177336	0.929923	5.31925	0.105075	167.77	14.7793	73.1869	12.8306	0.269	77.7	46.62
	Concrete 80 mm	Rock wool 100 mm	Polyester Fiber.8 20 mm	Wood and hemp fiber panels.3 60 mm	OSB (Oriented Strand Board) 18 mm	0.199982	0.0573625	2.10107	5.78711	0.286839	206.3	10.7114	80.3518	29.5032	0.278	77.7	42.15
	Concrete 70 mm	Air 5 mm	Wood fiber panels flexible 40 mm	Polyester Fiber.2 80 mm	Wood and hemp fiber panels.4 60 mm	0.206323	0.0729978	1.43496	5.62407	0.353803	174.28	9.83585	78.34	20.7066	0.255	77.7	31.24
	Concrete 60 mm	Polyester Fiber.7 24 mm	Polyurethane foam 2 120 mm	Wood and hemp fiber panels.2 12 mm	Wood wool 50 mm	0.161386	0.0637451	2.06618	5.48548	0.394985	164.69	10.0436	76.3017	29.2277	0.266	77.7	91.39
	Concrete 90 mm	Hydraulic lime coat 15 mm	Flax fiber 120 mm	Wood wool 25 mm	Wood and hemp fiber panels.2 10 mm	0.265076	0.105742	1.41372	5.94806	0.398913	230.775	7.55538	82.899	20.8747	0.26	88.8	50.566
	Concrete 80 mm	Soft cellulose fibers panels 40 mm	Hemp fibers 80 mm	Wood and hemp fiber panels.5 52 mm	OSB (Oriented Strand Board) 18 mm	0.194856	0.0595651	2.32654	5.79799	0.305689	206.38	10.838	80.5263	32.6342	0.27	77.7	48.06
	Concrete 70 mm	Granules of expanded perlite 10 mm	Air 45 mm	Wood and hemp fiber panels.7 100 mm	Polyester Fiber.8 40 mm	0.234557	0.110607	0.905105	5.61786	0.471559	166.325	7.82717	78.5886	13.9461	0.265	77.7	27.94
	Concrete 70 mm	Wood and hemp fiber panels.6 100 mm	Wood and hemp fiber panels.3 40 mm	Polyester Fiber.7 35 mm	Polyester Fiber.3 20 mm	0.218331	0.0261151	0.884672	5.56943	0.119612	195.45	15.4528	76.6276	12.2267	0.265	77.7	33.75
	Concrete 70 mm	Wood and hemp fiber panels.2 15 mm	Wood fiber hardboard 140 mm	Concrete 10 mm	Wood fiber hardboard 20 mm	0.215844	0.0361958	1.44038	5.60649	0.167694	205.05	14.3346	77.2912	19.9715	0.255	77.7	32.35
	Concrete 70 mm	Polyester Fiber.9 40 mm	Soft cellulose fibers panels 50 mm	Polyester Fiber.1 60 mm	Wood and hemp fiber panels.5 35 mm	0.20233	0.092156	1.29884	5.6332	0.455475	169.25	8.44728	78.6576	19.1243	0.255	77.7	35.6
	Concrete 80 mm	Insulating polyurethane foam 60 mm	Wood fiber panels flexible 40 mm	Wood wool 50 mm	Wood and hemp fiber panels.10 40 mm	0.179041	0.0297839	0.884362	5.78943	0.166352	203.79	11.5781	79.983	12.5359	0.27	77.7	72.95
	Concrete 90 mm	Polyurethane foam 2 70 mm	Kenaf fiber 20 mm	Wood and hemp fiber panels.4 60 mm	OSB (Oriented Strand Board) 25 mm	0.205283	0.0520104	2.56918	5.90097	0.25336	233.6	11.1746	81.8336	35.8629	0.265	77.7	76.1
	Concrete 100 mm	Kenaf fiber 60 mm	Polyurethane foam 1 40 mm	Wood and hemp fiber panels.10 60 mm	Wood and hemp fiber panels.2 15 mm	0.18625	0.0596893	1.03737	5.97078	0.320479	234.49	9.57115	82.9091	15.0419	0.275	77.7	63.94
	Concrete 80 mm	Polyethylene foam 5 mm	Wood and hemp fiber panels.6 120 mm	Wood and hemp fiber panels.7 30 mm	Concrete 40 mm	0.26708	0.0489229	5.6166	5.71732	0.183177	294.465	13.5542	79.033	77.2225	0.275	77.7	34.2712
	Concrete 90 mm	Soft cellulose fibers panels 40 mm	Wood and hemp fiber panels.3 80 mm	Wood and hemp fiber panels.9 60 mm	Exfoliated vermiculite 2 mm	0.214924	0.0365046	0.892878	5.85913	0.169849	223.37	12.9863	80.9418	12.5643	0.272	77.7	37.0306
	Concrete 60 mm	Cork panels expanded 10 mm	Wood fiber panels flexible 160 mm	Air 20 mm	Exfoliated vermiculite 2 mm	0.206271	0.106688	0.476408	5.39089	0.517224	141.29	7.31404	75.368	7.87979	0.252	77.7	36.3906
	Concrete 60 mm	Air 10 mm	Hemp fibers 80 mm	Polyester Fiber.8 60 mm	Wood wool 50 mm	0.194022	0.0577703	1.9784	5.352	0.297751	163.89	11.3876	74.2904	27.8311	0.26	77.7	56.8
	Concrete 80 mm	Hemp fibers 40 mm	Granules of expanded perlite 10 mm	Wood fiber panels flexible 80 mm	Soft cellulose fibers panels 50 mm	0.193769	0.0814561	0.477094	5.7954	0.420377	184.405	8.00074	80.6692	7.64513	0.26	77.7	35.62
	Concrete 80 mm	Polyethylene foam 2 mm	Wood fiber panels flexible 100 mm	Wood and hemp fiber panels.2 19 mm	Wood and hemp fiber panels.5 52 mm	0.228816	0.0640259	1.4229	5.7825	0.279813	199.426	10.8479	80.373	20.3542	0.253	77.7	30.5785
	Concrete 60 mm	Soft cellulose fibers panels 50 mm	Polyester Fiber.4 60 mm	Wood and hemp fiber panels.5 60 mm	Cement mortar 30 mm	0.249413	0.0490067	4.38994	5.29886	0.196488	226.1	13.1675	73.2525	60.4489	0.26	88.8	34.7114
	Concrete 70 mm	Kenaf fiber 60 mm	Wood fiber hardboard 80 mm	Wood fiber hardboard 40 mm	Wood and hemp fiber panels.2 19 mm	0.191456	0.0385836	1.14029	5.59143	0.201527	180.57	12.7764	77.2614	15.9547	0.269	77.7	50.77
	Concrete 80 mm	Insulating polyurethane foam 90 mm	Insulating polyurethane foam 40 mm	Wood and hemp fiber panels.3 40 mm	Wood and hemp fiber panels.13 15 mm	0.142111	0.0563501	1.3255	5.81236	0.396521	191.73	8.97695	80.6763	18.9849	0.265	77.7	64.17
	Concrete 50 mm	Wood and hemp fiber panels.12 40 mm	Air 45 mm	Wood and hemp fiber panels.10 100 mm	Rock wool 40 mm	0.194881	0.0681573	0.502343	5.02622	0.349738	128.2	10.0159	70.0359	7.84477	0.275	77.7	27.42
	Concrete 80 mm	Wood and hemp fiber panels.12 60 mm	Cork panels expanded 50 mm	Wood and hemp fiber panels.5 35 mm	Wood and hemp fiber panels.5 52 mm	0.207917	0.0301577	1.37115	5.76192	0.145047	213.89	14.758	79.3699	18.9042	0.277	77.7	58.21
	Concrete 100 mm	Polyurethane foam 2 70 mm	Kenaf fiber 20 mm	Wood and hemp fiber panels.4 60 mm	OSB (Oriented Strand Board) 25 mm	0.205031	0.0472984	2.5692	5.96681	0.230689	255.6	11.4519	82.6712	35.782	0.275	77.7	77.3
	Concrete 60 mm	Cross-laminated timber panels 60 mm	Cork panels expanded 60 mm	Wood and hemp fiber panels.4 40 mm	Insulating polyurethane foam 40 mm	0.207517	0.0323162	0.463103	5.41846	0.155728	179.44	13.297	74.8021	6.71499	0.26	77.7	115.36
	Concrete 70 mm	Polyester Fiber.9 140 mm	Wood and hemp fiber panels.2 12 mm	Air 35 mm	Polyurethane foam 2 20 mm	0.197186	0.0823628	0.546721	5.62559	0.417691	164.46	8.55549	78.4355	8.62286	0.277	77.7	39.96
	Concrete 100 mm	Polyethylene foam 15 mm	Polyethylene foam 2 mm	Polyurethane foam 1 100 mm	Concrete 40 mm	0.209439	0.0855494	5.49363	5.97649	0.40847	312.161	7.12108	82.9766	76.7191	0.257	77.7	56.5823
	Concrete 80 mm	Wood and hemp fiber panels.2 10 mm	Polyester Fiber.9 60 mm	Polyester Fiber.1 60 mm	Soft cellulose fibers panels 50 mm	0.201861	0.0902417	0.427502	5.82104	0.447048	185.1	7.45069	81.0193	7.04006	0.26	77.7	36.15
	Concrete 70 mm	Wood and hemp fiber panels.4 20 mm	Soft cellulose fibers panels 60 mm	Wood and hemp fiber panels.9 100 mm	Polyethylene foam 10 mm	0.20771	0.0581097	0.843445	5.65542	0.279764	176.03	11.094	78.5255	12.3222	0.26	77.7	36.2925
	Concrete 90 mm	Polyurethane foam 2 70 mm	Kenaf fiber 20 mm	Wood and hemp fiber panels.2 12 mm	Cross-laminated timber panels 60 mm	0.241513	0.077445	3.08387	5.89973	0.320666	232.41	9.55238	82.1796	43.4501	0.252	77.7	101.76
	Concrete 70 mm	Expanded polystyrene foam 50 mm	Flax fiber 40 mm	Wood and hemp fiber panels.3 60 mm	Kenaf fiber 40 mm	0.194677	0.0537405	0.662264	5.60624	0.27605	170.35	10.129	77.8262	9.84475	0.26	77.7	46.55
	Concrete 70 mm	Polyethylene foam 15 mm	Flax fiber 40 mm	Wood and hemp fiber panels.1 30 mm	Wood and hemp fiber panels.7 120 mm	0.183434	0.0630779	0.518151	5.59832	0.343872	166.495	9.54011	77.8485	7.988	0.275	77.7	35.0337
	Concrete 60 mm	Expanded polystyrene foam 120 mm	Air 5 mm	Wood and hemp fiber panels.7 40 mm	Concrete closed structure, Expanded clay 50 mm	0.197949	0.110139	3.32314	5.37216	0.556403	188.2	7.34956	75.1712	47.2095	0.275	77.7	41.35
	Concrete 100 mm	Insulating polyurethane foam 80 mm	Air 25 mm	Wood and hemp fiber panels.5 35 mm	Wood and hemp fiber panels.2 19 mm	0.20104	0.0630441	1.37312	5.97254	0.31359	236.7	9.19206	82.959	19.7422	0.259	77.7	47.07
	Concrete 70 mm	Hydraulic lime coat 15 mm	Mineral Insulating 80 mm	Wood and hemp fiber panels.3 60 mm	Wood fiber hardboard 40 mm	0.223629	0.0517735	0.967157	5.72248	0.231515	198.25	11.8308	79.3178	13.8581	0.265	88.8	45.39
	Concrete 50 mm	Cork panels expanded 20 mm	Soft cellulose fibers panels 120 mm	Polyester Fiber.8 40 mm	Ready mixed coat 30 mm	0.198291	0.0961919	2.24098	5.04079	0.485106	153.6	9.11329	70.6382	32.0764	0.26	88.8	79.52
	Concrete 100 mm	Soft cellulose fibers panels 50 mm	Wood and hemp fiber panels.1 40 mm	Wood and hemp fiber panels.9 60 mm	OSB (Oriented Strand Board) 15 mm	0.242932	0.06087	1.79927	5.94114	0.250564	246.55	11.0636	82.5184	25.3158	0.265	77.7	46.4
	Concrete 80 mm	Wood fiber panels flexible 160 mm	Air 5 mm	Air 10 mm	Wood and hemp fiber panels.7 20 mm	0.192948	0.0786622	0.472854	5.79557	0.407686	184.92	8.29437	80.6739	7.56532	0.275	77.7	30.76
	Concrete 70 mm	Wood and hemp fiber panels.11 80 mm	Air 35 mm	Wood and hemp fiber panels.5 52 mm	Ready mixed coat 30 mm	0.272811	0.103075	2.40511	5.59512	0.377826	200.44	9.3058	78.3475	34.4497	0.267	88.8	76.61
	Concrete 60 mm	Air 30 mm	Wood fiber panels flexible 40 mm	Wood and hemp fiber panels.10 80 mm	Rock wool 50 mm	0.203249	0.0785521	0.460938	5.33845	0.386482	144.78	8.88045	74.4756	7.38285	0.26	77.7	26.27
	Concrete 60 mm	Polyester Fiber.8 120 mm	Polyester Fiber.1 30 mm	Wood and hemp fiber panels.4 20 mm	Rock wool 40 mm	0.178128	0.0328234	0.590134	5.34737	0.184269	159	13.2842	73.7893	8.41766	0.27	77.7	32.52
	Concrete 90 mm	Polyester Fiber.9 80 mm	Flax fiber 40 mm	Wood and hemp fiber panels.5 35 mm	Concrete 10 mm	0.246044	0.0979695	2.52504	5.89962	0.398178	234.65	8.50229	82.3487	36.013	0.255	77.7	32.97
	Concrete 90 mm	Sheep wool 100 mm	Wood and hemp fiber panels.5 35 mm	Granules of expanded perlite 7 mm	Concrete 40 mm	0.260738	0.101854	6.04471	5.8956	0.390638	297.887	8.54392	82.3524	84.4752	0.272	77.7	37.158
	Concrete 100 mm	Insulating polyurethane foam 80 mm	Wood and hemp fiber panels.1 20 mm	Wood and hemp fiber panels.1 40 mm	OSB (Oriented Strand Board) 15 mm	0.186498	0.058303	1.89555	5.97373	0.31262	242.23	9.56747	82.9316	26.7866	0.255	77.7	59.6
	Concrete 60 mm	Polyester Fiber.3 20 mm	Polyethylene foam 12 mm	Wood and hemp fiber panels.6 100 mm	Polyester Fiber.8 60 mm	0.213624	0.032333	0.932659	5.27562	0.151355	166.396	13.9012	72.7293	12.9815	0.252	77.7	31.491
	Concrete 70 mm	Hemp fibers 120 mm	Wood and hemp fiber panels.10 40 mm	Wood and hemp fiber panels.2 10 mm	Polyester Fiber.8 20 mm	0.166275	0.061874	1.01918	5.63109	0.37212	168.46	9.84534	78.2835	14.8293	0.26	77.7	30.75
	Concrete 60 mm	Wood and hemp fiber panels.7 60 mm	Wood and hemp fiber panels.4 20 mm	Polyurethane foam 1 90 mm	Concrete closed structure, Expanded clay 50 mm	0.16379	0.0579868	3.21733	5.34242	0.354032	193.54	9.98298	74.2549	44.8706	0.28	77.7	62.11
	Concrete 70 mm	Expanded polystyrene foam 160 mm	Polyethylene foam 5 mm	Wood and hemp fiber panels.7 30 mm	Polyethylene foam 2 mm	0.170849	0.0865699	0.434831	5.63732	0.506703	161.331	6.99912	78.4235	7.08129	0.267	77.7	38.8197
	Concrete 50 mm	Gypsum based dry 18 mm	Hemp fibers 80 mm	Polyester Fiber.8 60 mm	Wood wool 50 mm	0.196606	0.0578023	1.97848	5.38215	0.294001	162.59	11.5241	74.6974	27.8148	0.258	77.7	71
	Concrete 80 mm	Insulating polyurethane foam 40 mm	Kenaf fiber 50 mm	Wood and hemp fiber panels.9 60 mm	Hemp fibers 30 mm	0.175362	0.0484962	0.608365	5.78723	0.27655	189.48	10.1547	80.246	9.02996	0.26	77.7	58.21
	Concrete 60 mm	Air 15 mm	Kenaf fiber 50 mm	Polyester Fiber.2 80 mm	Polyurethane foam 2 50 mm	0.173663	0.0968071	0.303977	5.38299	0.557442	138.65	6.52708	74.9858	5.222	0.255	77.7	59.5
	Concrete 50 mm	Polyethylene foam 2 mm	Polyester Fiber.1 30 mm	Polyester Fiber.9 100 mm	Concrete 70 mm	0.266778	0.155149	8.71839	4.97132	0.581564	269.966	7.31683	70.2668	121.985	0.252	77.7	31.4485
	Concrete 60 mm	Polyester Fiber.7 22 mm	Air 5 mm	Wood and hemp fiber panels.8 180 mm	Polyethylene foam 4 mm	0.17475	0.0399457	0.752105	5.41142	0.228588	157.872	12.7814	74.788	10.6739	0.271	77.7	33.757
	Concrete 80 mm	Wood and hemp fiber panels.5 22 mm	Wood and hemp fiber panels.7 60 mm	Wood and hemp fiber panels.5 35 mm	Rock wool 60 mm	0.217109	0.0527893	0.504149	5.7934	0.243146	196.79	10.4987	80.3864	7.65808	0.257	77.7	29.64
	Concrete 60 mm	Polyester Fiber.8 80 mm	Hemp fibers 40 mm	Polyester Fiber.8 60 mm	Wood and hemp fiber panels.2 15 mm	0.183773	0.045057	1.13669	5.35556	0.245178	159.37	12.6941	74.0731	15.9487	0.255	77.7	33.1
	Concrete 80 mm	Polyurethane foam 2 50 mm	Flax fiber 80 mm	Wood and hemp fiber panels.13 19 mm	Wood and hemp fiber panels.7 40 mm	0.182981	0.0706355	0.684097	5.79946	0.386026	186.52	8.38782	80.6409	10.3598	0.269	77.7	50.97
	Concrete 90 mm	Air 5 mm	Wood and hemp fiber panels.1 100 mm	Wood and hemp fiber panels.7 60 mm	Wood and hemp fiber panels.13 15 mm	0.213164	0.0479803	0.880965	5.85232	0.225086	220.45	11.692	81.0865	12.5398	0.27	77.7	33.55
	Concrete 60 mm	Air 25 mm	Polyester Fiber.8 60 mm	Wood and hemp fiber panels.7 80 mm	Concrete closed structure, Expanded clay 50 mm	0.241284	0.0998783	3.29135	5.34806	0.413946	195.6	9.66806	74.9142	46.4458	0.275	77.7	34.85
	Concrete 60 mm	Wood and hemp fiber panels.13 12 mm	Wood and hemp fiber panels.6 100 mm	Wood fiber hardboard 60 mm	Wood and hemp fiber panels.13 19 mm	0.229297	0.0394693	1.21437	5.35298	0.172132	172.73	13.9551	73.8487	16.8015	0.251	77.7	32.03
	Concrete 60 mm	Hemp fibers 100 mm	Polyethylene foam 3 mm	Wood and hemp fiber panels.7 40 mm	Wood and hemp fiber panels.4 60 mm	0.169365	0.0560021	1.43479	5.37226	0.330658	153.799	10.7665	74.5992	20.4188	0.263	77.7	32.1728
	Concrete 60 mm	Insulating polyurethane foam 20 mm	Wood and hemp fiber panels.6 60 mm	Polyester Fiber.9 50 mm	Concrete 70 mm	0.267555	0.0775971	8.64892	5.28058	0.290023	303.62	11.2817	73.5689	119.645	0.26	77.7	40.11
	Concrete 80 mm	Air 10 mm	Air 35 mm	Polyester Fiber.1 60 mm	Polyester Fiber.5 80 mm	0.256561	0.077312	1.27357	5.76489	0.301339	196.2	9.97184	80.3361	18.5477	0.265	11.1	27.8
	Concrete 80 mm	Exfoliated vermiculite 2 mm	Air 25 mm	Expanded polystyrene foam 50 mm	Insulating polyurethane foam 120 mm	0.141204	0.0672646	0.244594	5.81631	0.476366	182.24	6.76184	80.6038	4.13464	0.277	77.7	59.9206
	Concrete 60 mm	Wood fiber hardboard 60 mm	Wood and hemp fiber panels.3 60 mm	Wood and hemp fiber panels.5 60 mm	Granules of expanded perlite 15 mm	0.210248	0.0309427	1.045	5.34588	0.147172	170.587	14.6763	73.6134	14.5036	0.255	77.7	32.61
	Concrete 100 mm	Polyethylene foam 2 mm	Rock wool 40 mm	Polyester Fiber.8 20 mm	Polyester Fiber.8 100 mm	0.225757	0.0476224	0.95887	5.93812	0.210946	240.866	11.7054	82.268	13.6993	0.262	77.7	30.9685
	Concrete 90 mm	Polyester Fiber.1 60 mm	Wood and hemp fiber panels.13 10 mm	Wood and hemp fiber panels.6 80 mm	Cement mortar 30 mm	0.263576	0.0615752	4.35101	5.87168	0.233615	281.3	11.6399	81.5259	60.2448	0.27	88.8	32.5614
	Concrete 90 mm	Mineral Insulating 50 mm	Fiberglass 20 mm	Wood and hemp fiber panels.11 60 mm	Concrete closed structure, Expanded clay 50 mm	0.276713	0.119583	3.19639	5.90109	0.432157	256.19	7.49091	82.4067	45.5979	0.27	77.7	88.55
	Concrete 90 mm	Insulating polyurethane foam 40 mm	Polyester Fiber.7 24 mm	Polyester Fiber.8 60 mm	Wood fiber hardboard 60 mm	0.180507	0.0232764	0.947382	5.87305	0.12895	225.12	14.0211	80.9301	13.1208	0.274	77.7	45.58
	Concrete 60 mm	Insulating polyurethane foam 40 mm	Polyurethane foam 2 60 mm	Cross-laminated timber panels 60 mm	Wood and hemp fiber panels.12 40 mm	0.17575	0.0251232	1.01908	5.35107	0.142948	169.34	11.4466	73.8802	14.3401	0.26	77.7	104.97
	Concrete 70 mm	Polyethylene foam 8 mm	Wood and hemp fiber panels.7 20 mm	Wood and hemp fiber panels.6 DRY 140 140 mm	Polyethylene foam 30 mm	0.202244	0.0449256	0.696462	5.5767	0.222136	175.854	12.1333	77.1904	10.0827	0.268	77.7	32.0215
	Concrete 70 mm	Polyester Fiber.9 80 mm	Wood and hemp fiber panels.6 60 mm	Wood and hemp fiber panels.1 40 mm	Gypsum based dry 18 mm	0.212611	0.0441395	2.25881	5.59742	0.207606	199.5	12.3174	77.4461	31.2875	0.268	77.7	47.2
	Concrete 50 mm	Air 25 mm	Gypsum based dry 15 mm	Expanded polystyrene foam 140 mm	Polyester Fiber.7 35 mm	0.191036	0.0980792	1.29914	5.21859	0.513408	141.6	8.18001	73.0382	19.2129	0.265	77.7	45.45
	Concrete 80 mm	Air 10 mm	Wood and hemp fiber panels.13 15 mm	Wood and hemp fiber panels.10 140 mm	Wood and hemp fiber panels.2 12 mm	0.218151	0.063019	0.963787	5.7727	0.288878	197.61	11.0219	80.2197	13.9539	0.257	77.7	31.31
	Concrete 90 mm	Wood and hemp fiber panels.6 80 mm	Polyethylene foam 4 mm	Polyester Fiber.4 60 mm	Gypsum based dry 18 mm	0.298275	0.0578279	2.57341	5.83219	0.193874	253.932	13.1704	80.7754	35.5609	0.252	77.7	44.697
	Concrete 80 mm	Cork panels expanded 40 mm	Air 35 mm	Polyester Fiber.1 60 mm	Wood and hemp fiber panels.4 40 mm	0.254677	0.107318	1.31325	5.79742	0.421388	193.2	8.36619	81.0642	19.5342	0.255	77.7	46.2
	Concrete 80 mm	Granules of expanded perlite 15 mm	Wood and hemp fiber panels.6 DRY 140 100 mm	Wood and hemp fiber panels.2 10 mm	Cross-laminated timber panels 60 mm	0.273214	0.0652237	3.00284	5.75085	0.238728	221.887	12.665	79.7717	41.796	0.265	77.7	77.41
	Concrete 70 mm	Wood and hemp fiber panels.13 15 mm	Wood fiber hardboard 80 mm	Wood and hemp fiber panels.5 22 mm	Polyester Fiber.8 80 mm	0.200517	0.0301629	0.938219	5.61699	0.150425	188.99	14.3532	77.402	12.9933	0.267	77.7	34.01
	Concrete 70 mm	Wood and hemp fiber panels.4 20 mm	Polyester Fiber.5 100 mm	Polyester Fiber.8 20 mm	Wood wool 50 mm	0.253787	0.0409004	1.92356	5.57658	0.16116	204.75	14.7005	76.8603	26.477	0.26	77.7	58.5
	Concrete 90 mm	Insulating polyurethane foam 80 mm	Wood and hemp fiber panels.7 30 mm	Wood and hemp fiber panels.5 52 mm	Wood and hemp fiber panels.2 15 mm	0.169853	0.0420033	1.38969	5.91061	0.247293	219.87	10.9407	81.8418	19.6249	0.267	77.7	51.46
	Concrete 70 mm	Polyethylene foam 4 mm	Hemp fibers 80 mm	Polyethylene foam 4 mm	Cork panels expanded 100 mm	0.176155	0.0583628	0.799999	5.62164	0.331315	169.304	10.0599	78.1027	11.7751	0.258	77.7	77.894
	Concrete 70 mm	Polyester Fiber.8 20 mm	Wood and hemp fiber panels.11 120 mm	Hydraulic lime coat 15 mm	Ready mixed coat 30 mm	0.252092	0.124455	2.58598	5.65296	0.49369	208.05	7.47699	79.1492	37.261	0.255	88.8	87.376
	Concrete 80 mm	Wood and hemp fiber panels.3 40 mm	Wood and hemp fiber panels.12 120 mm	Wood and hemp fiber panels.2 8 mm	Wood and hemp fiber panels.13 15 mm	0.223311	0.0486418	1.24048	5.75188	0.217821	205.69	12.747	79.6062	17.3716	0.263	77.7	33.39
	Concrete 80 mm	Wood fiber hardboard 20 mm	Soft cellulose fibers panels 120 mm	Wood and hemp fiber panels.4 20 mm	Wood and hemp fiber panels.2 19 mm	0.216443	0.0840909	1.26988	5.80893	0.388513	193.67	9.21315	81.0096	18.5942	0.259	77.7	37.32
	Concrete 70 mm	Fiberglass 50 mm	Wood fiber hardboard 80 mm	Wood and hemp fiber panels.1 60 mm	Gypsum based dry 18 mm	0.184488	0.0354084	2.28143	5.58446	0.191928	198.7	12.9954	77.112	31.4581	0.278	77.7	92.54
	Concrete 80 mm	Wood and hemp fiber panels.10 60 mm	Wood and hemp fiber panels.6 60 mm	Air 45 mm	Polyester Fiber.8 20 mm	0.261186	0.0634793	0.973149	5.75695	0.243043	200.2	11.2475	79.9922	14.1622	0.265	77.7	27.8
	Concrete 60 mm	Polyester Fiber.9 60 mm	Polyester Fiber.5 80 mm	Polyester Fiber.8 40 mm	Wood and hemp fiber panels.13 12 mm	0.211816	0.0399409	1.1214	5.31988	0.188564	162.56	12.676	73.5239	15.7226	0.252	77.7	32.16
	Concrete 60 mm	Wood and hemp fiber panels.7 20 mm	Polyester Fiber.8 140 mm	Wood and hemp fiber panels.13 12 mm	Polyester Fiber.7 24 mm	0.200264	0.038923	1.35638	5.31694	0.194359	164.64	13.7066	73.3619	18.816	0.256	77.7	32.68
	Concrete 90 mm	Expanded polystyrene foam 40 mm	Air 10 mm	Wood and hemp fiber panels.2 8 mm	Soft cellulose fibers panels 120 mm	0.209998	0.0814684	0.459673	5.89597	0.387949	206.04	8.05836	82.0318	7.4044	0.268	77.7	38.39
	Concrete 90 mm	Air 30 mm	Wood and hemp fiber panels.3 100 mm	Wood and hemp fiber panels.2 10 mm	OSB (Oriented Strand Board) 22 mm	0.319447	0.0922809	2.30986	5.84439	0.288877	233.6	10.9116	81.6147	32.7099	0.252	77.7	42.35
	Concrete 100 mm	Air 30 mm	Polyester Fiber.4 60 mm	Wood and hemp fiber panels.5 52 mm	Polyester Fiber.7 22 mm	0.315503	0.0569673	1.35811	5.88288	0.180561	255.88	12.9172	81.5142	19.1168	0.264	77.7	29.42
	Concrete 60 mm	Air 5 mm	Wood and hemp fiber panels.4 40 mm	Wood and hemp fiber panels.1 140 mm	Wood and hemp fiber panels.2 8 mm	0.203846	0.0374586	1.03588	5.32304	0.18376	166.84	13.9784	73.4182	14.3727	0.253	77.7	31.64
	Concrete 50 mm	Concrete 70 mm	Wood fiber panels flexible 40 mm	Polyester Fiber.1 50 mm	Wood and hemp fiber panels.7 60 mm	0.234614	0.0789405	0.460119	6.00616	0.33647	270.48	7.65168	83.3762	7.35376	0.27	77.7	33.34
	Concrete 80 mm	Insulating polyurethane foam 60 mm	Bio brick 100 mm	Wood and hemp fiber panels.13 15 mm	Cork panels expanded 20 mm	0.243871	0.0167194	1.16647	5.76452	0.0685586	301.11	13.357	79.412	16.2201	0.275	77.7	70.86
	Concrete 80 mm	Polyurethane foam 1 70 mm	Wood and hemp fiber panels.5 60 mm	Granules of expanded perlite 5 mm	Concrete closed structure, Expanded clay 50 mm	0.215076	0.0580715	3.52366	5.78491	0.270005	245.183	11.1421	80.3082	49.0311	0.265	77.7	56.09
	Concrete 60 mm	Wood and hemp fiber panels.10 120 mm	Polyurethane foam 2 50 mm	Wood and hemp fiber panels.1 30 mm	Hydraulic lime coat 15 mm	0.162094	0.0471746	1.71626	5.35692	0.291032	169	11.3719	74.2401	23.9153	0.275	88.8	50.036
	Concrete 60 mm	Polyurethane foam 2 50 mm	Polyester Fiber.8 100 mm	Air 5 mm	Concrete closed structure, Expanded clay 50 mm	0.201737	0.0573144	3.39331	5.32895	0.284105	199.75	11.5573	73.95	47.1245	0.265	77.7	51.3
	Concrete 70 mm	Polyethylene foam 6 mm	Wood and hemp fiber panels.12 60 mm	Wood and hemp fiber panels.12 100 mm	Rock wool 40 mm	0.187955	0.0360209	0.53987	5.5833	0.191647	178.198	12.7559	77.1327	7.81508	0.276	77.7	32.8655
	Concrete 100 mm	Polyethylene foam 12 mm	Polyurethane foam 1 90 mm	Wood and hemp fiber panels.1 30 mm	Expanded polystyrene foam 20 mm	0.178976	0.0635674	0.642471	5.97792	0.355173	229.136	8.3216	82.9615	9.69825	0.252	77.7	55.101
	Concrete 60 mm	Soft cellulose fibers panels 50 mm	Polyester Fiber.7 52 mm	Wood and hemp fiber panels.5 60 mm	Cement mortar 30 mm	0.260231	0.0571481	4.39095	5.2985	0.219606	224.24	12.586	73.4044	60.5948	0.252	88.8	33.6714
	Concrete 70 mm	Insulating polyurethane foam 60 mm	Bio brick 100 mm	Wood and hemp fiber panels.7 20 mm	Cork panels expanded 20 mm	0.226934	0.0144835	0.878876	5.58181	0.0638225	276.66	12.9909	76.8855	12.2479	0.27	77.7	70.31
	Concrete 80 mm	Lime and gypsum coat 12.5 mm	Wood fiber panels flexible 40 mm	Wood and hemp fiber panels.3 80 mm	Hemp fibers 50 mm	0.205016	0.0396454	0.501891	5.82053	0.193378	210.08	11.6862	80.538	7.40192	0.2625	88.8	50.27
	Concrete 100 mm	Exfoliated vermiculite 2 mm	Air 30 mm	Wood and hemp fiber panels.6 DRY 140 60 mm	Wood and hemp fiber panels.6 60 mm	0.314393	0.085014	1.27684	5.9221	0.270407	242.97	10.569	82.6019	18.6357	0.252	77.7	27.9306
	Concrete 70 mm	Wood and hemp fiber panels.13 12 mm	Wood and hemp fiber panels.13 19 mm	Hemp fibers 120 mm	Insulating polyurethane foam 50 mm	0.146441	0.0593345	0.293305	5.69418	0.405177	167.49	8.78006	79.0824	4.83702	0.271	77.7	44.43
	Concrete 80 mm	Wood and hemp fiber panels.2 8 mm	Polyethylene foam 4 mm	Wood and hemp fiber panels.3 120 mm	Wood and hemp fiber panels.10 40 mm	0.226957	0.0416212	0.799596	5.74534	0.183388	205.172	13.0086	79.416	11.3437	0.252	77.7	31.737
	Concrete 60 mm	Air 25 mm	Gypsum based dry 15 mm	Polyester Fiber.9 100 mm	Polyester Fiber.4 60 mm	0.233897	0.0795106	1.41821	5.47637	0.339938	170.15	10.4817	76.3781	20.5106	0.26	77.7	40.15
	Concrete 100 mm	Polyurethane foam 1 20 mm	Kenaf fiber 50 mm	Cork panels expanded 80 mm	Wood and hemp fiber panels.2 19 mm	0.20634	0.0577762	1.08377	5.95803	0.280004	237.19	10.3302	82.7232	15.6094	0.269	77.7	93.35
	Concrete 60 mm	Cork panels expanded 20 mm	Wood and hemp fiber panels.3 140 mm	Polyester Fiber.3 20 mm	Wood and hemp fiber panels.13 15 mm	0.208651	0.0371649	0.986581	5.31932	0.178119	164.85	13.4876	73.4132	13.7499	0.255	77.7	43.25
	Concrete 90 mm	Soft cellulose fibers panels 50 mm	Soft cellulose fibers panels 100 mm	Cork panels expanded 20 mm	Gypsum based dry 18 mm	0.214933	0.0880026	2.08752	5.90446	0.409442	227.1	8.14313	82.239	29.8747	0.278	77.7	65.9
	Concrete 60 mm	Air 15 mm	Polyurethane foam 1 30 mm	Wood and hemp fiber panels.6 120 mm	Concrete closed structure, Expanded clay 50 mm	0.230231	0.0430675	3.51876	5.29225	0.187063	211.88	13.5611	73.0587	48.4833	0.275	77.7	46.87
	Concrete 60 mm	Polyester Fiber.7 24 mm	Polyester Fiber.5 80 mm	Wood and hemp fiber panels.3 80 mm	Gypsum based dry 12.5 mm	0.227848	0.0368597	1.94916	5.34681	0.161773	186.455	14.5101	73.6795	26.7242	0.2565	77.7	40.48
	Concrete 100 mm	Polyester Fiber.8 40 mm	Air 35 mm	Wood and hemp fiber panels.3 60 mm	Polyester Fiber.8 20 mm	0.298248	0.080896	0.998179	5.92471	0.271237	241	10.4484	82.5828	14.7801	0.255	77.7	27.6
	Concrete 70 mm	Wood and hemp fiber panels.2 15 mm	Hemp fibers 80 mm	Wood and hemp fiber panels.6 60 mm	Concrete 30 mm	0.221563	0.0782389	4.96083	5.66342	0.353123	240.89	10.3404	78.943	69.0179	0.255	77.7	31.65
	Concrete 80 mm	Insulating polyurethane foam 80 mm	Polyethylene foam 15 mm	Wood and hemp fiber panels.1 40 mm	Cork panels expanded 60 mm	0.151212	0.036976	0.803967	5.7985	0.244532	192.975	10.9294	80.2268	11.5143	0.275	77.7	79.3637
	Concrete 80 mm	Polyurethane foam 1 70 mm	Wood and hemp fiber panels.5 60 mm	Granules of expanded perlite 7 mm	Concrete closed structure, Expanded clay 50 mm	0.213039	0.0558384	3.48659	5.78478	0.262104	245.368	11.2613	80.2695	48.4795	0.267	77.7	56.358
	Concrete 60 mm	Wood and hemp fiber panels.12 60 mm	Polyester Fiber.4 40 mm	Polyester Fiber.4 60 mm	Wood and hemp fiber panels.7 40 mm	0.208103	0.0261851	0.690205	5.33468	0.125828	168.9	14.3668	73.4702	9.65958	0.26	77.7	33.2
	Concrete 70 mm	Wood and hemp fiber panels.11 80 mm	Expanded polystyrene foam 20 mm	Wood and hemp fiber panels.6 60 mm	Ready mixed coat 30 mm	0.231547	0.0777683	2.35157	5.60671	0.335864	201.5	10.1275	78.1612	33.2952	0.26	88.8	80.9
	Concrete 60 mm	Air 30 mm	Hemp fibers 80 mm	Wood and hemp fiber panels.1 40 mm	Wood wool 50 mm	0.214076	0.080422	2.00939	5.35185	0.37567	160.69	9.97966	74.6885	28.684	0.26	77.7	54.2
	Concrete 90 mm	Soft cellulose fibers panels 100 mm	Wood fiber panels flexible 40 mm	Wood and hemp fiber panels.1 30 mm	Concrete 10 mm	0.216645	0.0855769	2.12289	5.90306	0.39501	230.78	8.52407	82.2441	30.2978	0.27	77.7	37.29
	Concrete 60 mm	Gypsum based dry 12.5 mm	Wood and hemp fiber panels.4 40 mm	Wood and hemp fiber panels.10 100 mm	Wood and hemp fiber panels.10 40 mm	0.205672	0.0525991	0.770792	5.53872	0.255742	172.375	12.0985	76.768	11.1162	0.2525	77.7	39.96
	Concrete 70 mm	Wood and hemp fiber panels.6 60 mm	Wood and hemp fiber panels.4 20 mm	Polyurethane foam 1 90 mm	Cement mortar 30 mm	0.175305	0.0431225	3.69871	5.56666	0.245986	236.94	11.3235	77.1001	51.106	0.27	88.8	56.1214
	Concrete 90 mm	Polyester Fiber.8 20 mm	Polyester Fiber.9 120 mm	Air 5 mm	Wood and hemp fiber panels.7 40 mm	0.197736	0.0721555	0.496003	5.90477	0.364908	209.2	8.8074	82.1233	7.81192	0.275	77.7	34.2
	Concrete 70 mm	Expanded polystyrene foam 30 mm	Polyurethane foam 1 20 mm	Polyester Fiber.9 80 mm	Wood and hemp fiber panels.11 60 mm	0.180738	0.0837342	0.403166	5.62671	0.46329	161.57	7.52909	78.3419	6.59422	0.26	77.7	54.97
	Concrete 80 mm	Hydraulic lime coat 15 mm	Insulating polyurethane foam 80 mm	Wood and hemp fiber panels.6 80 mm	Exfoliated vermiculite 2 mm	0.181879	0.042644	1.28089	5.8787	0.234464	215.5	11.0543	81.4059	18.1349	0.257	88.8	50.0666
	Concrete 80 mm	Insulating polyurethane foam 40 mm	Soft cellulose fibers panels 100 mm	Wood and hemp fiber panels.5 22 mm	Wood and hemp fiber panels.13 15 mm	0.192539	0.0798229	1.36991	5.79603	0.414581	190.83	8.59477	80.7317	19.9265	0.257	77.7	47.22
	Concrete 90 mm	Polyethylene foam 2 mm	Wood fiber hardboard 20 mm	Polyurethane foam 1 120 mm	Wood and hemp fiber panels.2 19 mm	0.161964	0.0683835	0.787044	5.92701	0.422214	209.956	7.62215	82.2396	11.7627	0.251	77.7	62.7585
	Concrete 90 mm	Calcium silicate panels 100 mm	Polyethylene foam 3 mm	Polyester Fiber.3 20 mm	Wood wool 50 mm	0.27424	0.099635	1.94888	5.89181	0.363313	228.499	9.14351	82.3396	28.1462	0.263	77.7	107.663
	Concrete 70 mm	Polyester Fiber.5 80 mm	Soft cellulose fibers panels 40 mm	Wood and hemp fiber panels.7 50 mm	Gypsum based dry 12.5 mm	0.230865	0.0648768	1.47677	5.57322	0.281016	190.875	10.7283	77.5088	20.8813	0.2525	77.7	42.36
	Concrete 100 mm	Cement mortar 30 mm	Cork panels expanded 100 mm	Polyester Fiber.7 22 mm	Wood and hemp fiber panels.2 15 mm	0.273694	0.0650346	1.28456	5.97407	0.237618	301.39	10.9031	83.0418	18.4197	0.267	88.8	78.0714
	Concrete 70 mm	Flax fiber 40 mm	Soft cellulose fibers panels 50 mm	Polyester Fiber.1 60 mm	Wood and hemp fiber panels.5 35 mm	0.204507	0.0957193	1.298	5.62465	0.468049	168.45	8.1201	78.548	19.165	0.255	77.7	36.42
	Concrete 60 mm	Wood and hemp fiber panels.2 12 mm	Wood and hemp fiber panels.10 160 mm	Wood and hemp fiber panels.7 20 mm	OSB (Oriented Strand Board) 22 mm	0.182622	0.0468335	2.02188	5.39469	0.256451	167.66	12.489	74.6521	28.01	0.274	77.7	49.41
	Concrete 60 mm	Wood fiber hardboard 60 mm	Wood and hemp fiber panels.3 100 mm	Expanded polystyrene foam 30 mm	Cork panels expanded 10 mm	0.189723	0.0296987	0.635559	5.34451	0.156537	162.85	13.7362	73.684	8.94799	0.26	77.7	43.18
	Concrete 80 mm	Insulating polyurethane foam 40 mm	Wood and hemp fiber panels.13 15 mm	Wood and hemp fiber panels.6 120 mm	Wood and hemp fiber panels.5 22 mm	0.1909	0.0186667	1.32588	5.7544	0.0977829	215.63	15.4929	79.16	18.2045	0.277	77.7	46.07
	Concrete 60 mm	Mineral Insulating 50 mm	Air 45 mm	Polyester Fiber.2 80 mm	Wood and hemp fiber panels.2 19 mm	0.243481	0.142891	0.817348	5.39173	0.586869	144.52	6.17224	75.4235	13.0334	0.254	77.7	34.01
	Concrete 70 mm	Air 5 mm	Polyurethane foam 1 80 mm	Polyester Fiber.9 40 mm	Polyurethane foam 2 60 mm	0.14254	0.0653755	0.328164	5.63514	0.458647	160.98	7.6033	78.2563	5.33958	0.255	77.7	70.05
	Concrete 70 mm	OSB (Oriented Strand Board) 25 mm	Polyester Fiber.8 60 mm	Wood and hemp fiber panels.10 80 mm	Polyester Fiber.4 40 mm	0.202504	0.0392791	1.35607	5.69899	0.193967	199.25	13.9536	78.6548	18.7657	0.275	77.7	51.4
	Concrete 80 mm	Wood and hemp fiber panels.6 DRY 140 80 mm	Polyethylene foam 15 mm	Polyester Fiber.4 60 mm	OSB (Oriented Strand Board) 18 mm	0.258392	0.061496	2.24715	5.75912	0.237995	215.295	12.422	79.8817	31.3087	0.253	77.7	43.0138
	Concrete 80 mm	Wood fiber panels flexible 100 mm	Polyethylene foam 15 mm	Wood and hemp fiber panels.9 60 mm	Gypsum based dry 10 mm	0.214747	0.0795759	1.68318	5.7904	0.370557	201.345	9.42578	80.7067	24.1318	0.265	77.7	37.6538
	Concrete 80 mm	Insulating polyurethane foam 70 mm	Polyethylene foam 30 mm	Polyester Fiber.7 52 mm	Insulating polyurethane foam 20 mm	0.171254	0.0363809	0.726853	5.79321	0.212438	194.27	10.7616	80.1511	10.4932	0.252	77.7	54.3075
	Concrete 60 mm	Wood and hemp fiber panels.2 12 mm	Air 50 mm	Wood and hemp fiber panels.10 100 mm	Wood fiber panels flexible 40 mm	0.227725	0.0910607	0.587641	5.3943	0.399871	147.74	9.03278	75.4164	9.32643	0.262	77.7	26.4
	Concrete 100 mm	Kenaf fiber 60 mm	Kenaf fiber 50 mm	Concrete closed structure, Expanded clay 50 mm	Cork panels expanded 10 mm	0.288401	0.0806586	2.16624	5.95567	0.279676	276.7	9.59642	82.9858	30.8968	0.27	77.7	76.3
	Concrete 100 mm	Soft cellulose fibers panels 100 mm	Wood and hemp fiber panels.5 35 mm	Polyethylene foam 10 mm	Expanded polystyrene foam 20 mm	0.231497	0.0600175	0.768483	5.95601	0.259258	234.48	10.0232	82.7237	11.3925	0.265	77.7	37.2925
	Concrete 80 mm	Polyethylene foam 2 mm	Polyurethane foam 2 140 mm	Wood and hemp fiber panels.13 15 mm	Cement mortar 30 mm	0.170071	0.0819557	4.16376	5.80984	0.481891	244.416	7.19073	80.7413	58.3813	0.267	88.8	68.7399
	Concrete 70 mm	Polyurethane foam 1 60 mm	Wood and hemp fiber panels.9 80 mm	Wood and hemp fiber panels.5 52 mm	Gypsum based dry 12.5 mm	0.172845	0.0337694	2.23097	5.60747	0.195374	195.775	13.0448	77.4075	30.8071	0.2745	77.7	59.07
	Concrete 80 mm	Wood and hemp fiber panels.10 40 mm	Wood and hemp fiber panels.1 60 mm	Wood and hemp fiber panels.4 20 mm	Wood and hemp fiber panels.6 DRY 140 60 mm	0.211975	0.0375418	0.913699	5.75649	0.177104	203.7	13.1658	79.5092	12.8419	0.26	77.7	33
	Concrete 70 mm	Insulating polyurethane foam 50 mm	Kenaf fiber 60 mm	Polyester Fiber.4 60 mm	Wood and hemp fiber panels.2 19 mm	0.179529	0.0447747	1.33947	5.6156	0.249401	179.07	11.2671	77.7853	18.9517	0.259	77.7	61.72
	Concrete 60 mm	Polyurethane foam 1 90 mm	Polyester Fiber.4 40 mm	Polyester Fiber.4 40 mm	Wood and hemp fiber panels.12 40 mm	0.151556	0.0218266	0.939338	5.35546	0.144016	162.04	13.11	73.8138	13.0969	0.27	77.7	57.86
	Concrete 90 mm	Polyurethane foam 2 50 mm	Air 25 mm	Insulating polyurethane foam 50 mm	Fiberglass 50 mm	0.165992	0.0755759	0.241967	5.91968	0.455298	203.15	6.21244	81.9427	4.06362	0.265	77.7	101.74
	Concrete 60 mm	Cork panels expanded 20 mm	Polyurethane foam 2 80 mm	Concrete 60 mm	Wood and hemp fiber panels.12 40 mm	0.207439	0.0179845	1.0735	5.38603	0.0866978	274.8	10.8308	74.2952	15.0087	0.26	77.7	65.65
	Concrete 80 mm	Air 5 mm	Insulating polyurethane foam 60 mm	Wood and hemp fiber panels.4 60 mm	Wood wool 50 mm	0.207831	0.041027	1.94751	5.77927	0.197405	213.31	12.2547	79.9351	27.1594	0.255	77.7	70.91
	Concrete 100 mm	Wood and hemp fiber panels.12 40 mm	Polyethylene foam 15 mm	Wood and hemp fiber panels.10 100 mm	Expanded polystyrene foam 20 mm	0.207947	0.0487019	0.610418	5.93592	0.234204	237.795	11.3999	82.2705	8.99805	0.275	77.7	34.5637
	Concrete 60 mm	Wood fiber panels flexible 40 mm	Polyurethane foam 1 60 mm	Polyester Fiber.2 80 mm	Wood fiber hardboard 20 mm	0.153998	0.083602	0.691405	5.40137	0.542878	141.74	7.27756	75.244	10.6439	0.26	77.7	48.99
	Concrete 90 mm	Polyurethane foam 2 50 mm	Soft cellulose fibers panels 40 mm	Wood and hemp fiber panels.3 80 mm	Wood and hemp fiber panels.2 19 mm	0.182708	0.0364635	1.21024	5.89743	0.199572	220.92	12.0927	81.5335	16.9887	0.279	77.7	53.02
	Concrete 60 mm	Granules of expanded perlite 10 mm	Wood and hemp fiber panels.2 15 mm	Wood fiber hardboard 120 mm	Wood fiber panels flexible 60 mm	0.185305	0.0362055	0.562436	5.33121	0.195384	158.545	12.8814	73.6356	8.07489	0.265	77.7	33.05
	Concrete 70 mm	Wood and hemp fiber panels.1 30 mm	Air 25 mm	Polyester Fiber.8 60 mm	Polyester Fiber.5 80 mm	0.227286	0.0446111	1.24318	5.59745	0.196277	186.8	13.2296	77.3583	17.3971	0.265	77.7	30.5
	Concrete 80 mm	Polyester Fiber.4 40 mm	Polyester Fiber.1 60 mm	Wood and hemp fiber panels.2 12 mm	Cross-laminated timber panels 60 mm	0.291593	0.0875332	3.0484	5.77893	0.30019	219.36	10.9557	80.6404	42.9382	0.252	77.7	75.66
	Concrete 60 mm	Fiberglass 20 mm	Polyurethane foam 2 140 mm	Wood and hemp fiber panels.13 15 mm	OSB (Oriented Strand Board) 25 mm	0.151009	0.0828296	2.43018	5.37913	0.548509	157.24	7.55512	74.9768	34.5562	0.26	77.7	118.03
	Concrete 70 mm	Polyester Fiber.8 100 mm	Air 40 mm	Wood and hemp fiber panels.7 20 mm	OSB (Oriented Strand Board) 25 mm	0.273325	0.0951532	2.164	5.59564	0.348132	187.25	10.1767	78.2491	30.8265	0.255	77.7	43.6
	Concrete 70 mm	Soft cellulose fibers panels 50 mm	Wood and hemp fiber panels.9 80 mm	Wood and hemp fiber panels.13 19 mm	Wood and hemp fiber panels.3 40 mm	0.214179	0.0489154	1.11486	5.58877	0.228386	179.17	12.105	77.4016	15.8268	0.259	77.7	36.12
	Concrete 60 mm	Granules of expanded perlite 10 mm	Wood and hemp fiber panels.6 DRY 140 100 mm	Wood and hemp fiber panels.5 60 mm	Wood fiber hardboard 40 mm	0.194446	0.025657	0.965528	5.33121	0.131949	169.525	14.9082	73.37	13.3313	0.27	77.7	34.54
	Concrete 60 mm	Polyurethane foam 1 100 mm	Polyester Fiber.3 20 mm	Wood wool 50 mm	Wood and hemp fiber panels.10 40 mm	0.151711	0.0300046	0.89037	5.36609	0.197775	159.65	11.1471	74.1601	12.6371	0.27	77.7	85.42
	Concrete 90 mm	Insulating polyurethane foam 50 mm	Air 30 mm	Wood and hemp fiber panels.10 60 mm	OSB (Oriented Strand Board) 25 mm	0.229372	0.0898027	2.31153	5.90027	0.391516	222.65	8.47626	82.2555	32.9962	0.255	77.7	56.95
	Concrete 70 mm	Kenaf fiber 50 mm	Polyester Fiber.1 40 mm	Flax fiber 80 mm	Polyurethane foam 1 40 mm	0.159445	0.0782608	0.297104	5.64404	0.490832	161.54	7.18727	78.4585	5.02612	0.28	77.7	63.79
	Concrete 60 mm	Polyester Fiber.1 40 mm	Kenaf fiber 40 mm	Wood and hemp fiber panels.3 100 mm	OSB (Oriented Strand Board) 18 mm	0.205673	0.0536005	2.0582	5.33418	0.260611	165.9	11.6433	73.9711	28.748	0.258	77.7	55.7
	Concrete 80 mm	Polyester Fiber.7 35 mm	Wood and hemp fiber panels.6 80 mm	Polyester Fiber.4 60 mm	Granules of expanded perlite 5 mm	0.247078	0.0316625	1.22653	5.72624	0.128148	221.012	15.2448	78.8401	16.8933	0.26	77.7	33.02
	Concrete 70 mm	Polyester Fiber.7 35 mm	Polyurethane foam 1 20 mm	Wood and hemp fiber panels.2 8 mm	Wood fiber panels flexible 120 mm	0.196118	0.0710969	0.510431	5.64147	0.362522	171.95	9.66968	78.5514	7.98617	0.253	77.7	39.34
	Concrete 90 mm	Polyurethane foam 1 40 mm	Wood and hemp fiber panels.4 60 mm	Wood and hemp fiber panels.1 40 mm	OSB (Oriented Strand Board) 22 mm	0.230658	0.039811	2.15818	5.86961	0.172598	236.04	12.6278	81.15	29.8812	0.252	77.7	58.94
	Concrete 100 mm	Gypsum based dry 12.5 mm	Concrete 10 mm	Granules of expanded perlite 15 mm	Soft cellulose fibers panels 120 mm	0.271357	0.0951933	0.43144	5.98209	0.350805	262.562	7.30896	83.1306	7.07073	0.2575	77.7	44.62
	Concrete 70 mm	Wood and hemp fiber panels.2 15 mm	Wood and hemp fiber panels.7 20 mm	Polyurethane foam 2 80 mm	Wood and hemp fiber panels.6 80 mm	0.170451	0.0440199	1.31666	5.68	0.258255	180.45	11.3801	78.6606	18.611	0.265	77.7	56.1
	Concrete 80 mm	Polyurethane foam 2 30 mm	Air 40 mm	Wood and hemp fiber panels.7 100 mm	Wood and hemp fiber panels.2 15 mm	0.223223	0.103398	0.830926	5.7912	0.463205	185.5	7.22968	80.716	12.8219	0.265	77.7	39.43
	Concrete 100 mm	Wood and hemp fiber panels.7 100 mm	Air 5 mm	Polyester Fiber.7 35 mm	Polyester Fiber.7 22 mm	0.240445	0.066822	1.43061	5.9568	0.27791	240.39	10.4216	82.8306	20.5188	0.262	77.7	32.41
	Concrete 70 mm	Polyester Fiber.1 50 mm	Polyester Fiber.1 50 mm	Wood and hemp fiber panels.13 15 mm	Wood and hemp fiber panels.12 80 mm	0.193979	0.0560398	0.934592	5.61077	0.288896	171.65	10.4305	77.9113	13.5798	0.265	77.7	33.75
	Concrete 60 mm	Insulating polyurethane foam 70 mm	Polyethylene foam 30 mm	Wood and hemp fiber panels.11 60 mm	Concrete closed structure, Expanded clay 50 mm	0.180889	0.102465	3.27429	5.36667	0.56645	187.31	7.03031	74.9458	46.4252	0.27	77.7	64.2475
	Concrete 100 mm	Wood and hemp fiber panels.13 10 mm	Polyurethane foam 1 60 mm	Wood and hemp fiber panels.10 60 mm	Wood wool 25 mm	0.208036	0.068305	1.59498	5.97698	0.328333	240.685	9.31351	83.0949	22.8184	0.255	77.7	63.85
	Concrete 100 mm	Gypsum based dry 12.5 mm	Wood and hemp fiber panels.11 40 mm	Cork panels expanded 100 mm	Wood and hemp fiber panels.2 19 mm	0.232755	0.0622322	1.06908	5.97275	0.267371	251.945	10.4446	82.987	15.4513	0.2715	77.7	96.07
	Concrete 80 mm	Polyester Fiber.8 20 mm	Air 20 mm	Polyester Fiber.9 120 mm	Kenaf fiber 20 mm	0.22052	0.0954384	0.48011	5.80776	0.432788	186.2	7.78302	80.9595	7.84791	0.26	77.7	35.9
	Concrete 80 mm	Polyurethane foam 1 70 mm	Wood and hemp fiber panels.7 30 mm	Wood and hemp fiber panels.3 60 mm	Wood and hemp fiber panels.13 15 mm	0.179633	0.0553272	1.32331	5.79626	0.308001	194.87	10.1662	80.4638	18.9015	0.255	77.7	51.82
	Concrete 100 mm	Polyester Fiber.1 40 mm	Polyester Fiber.5 80 mm	Polyester Fiber.7 24 mm	Granules of expanded perlite 10 mm	0.262996	0.0475009	1.1232	5.92587	0.180615	247.005	12.3724	82.0491	15.9378	0.254	55.5	32.06
	Concrete 60 mm	Polyester Fiber.3 20 mm	Polyester Fiber.9 100 mm	Concrete 70 mm	Wood and hemp fiber panels.5 22 mm	0.259701	0.0337089	2.04007	5.33929	0.129799	297.34	10.9715	73.848	28.5162	0.272	77.7	34.06
	Concrete 90 mm	Wood and hemp fiber panels.7 120 mm	Exfoliated vermiculite 2 mm	Polyurethane foam 2 50 mm	Wood and hemp fiber panels.13 15 mm	0.180043	0.0674538	0.727282	5.9029	0.374654	209.37	8.51762	82.0133	10.9103	0.277	77.7	50.3306
	Concrete 80 mm	Wood and hemp fiber panels.11 60 mm	Wood fiber hardboard 20 mm	Wood and hemp fiber panels.10 80 mm	Cork panels expanded 40 mm	0.183637	0.0432117	0.779249	5.76813	0.23531	194.6	11.6236	79.8572	11.1882	0.28	77.7	66.06
	Concrete 100 mm	Polyester Fiber.7 24 mm	Air 30 mm	Wood and hemp fiber panels.6 100 mm	Wood fiber hardboard 20 mm	0.280535	0.0473014	1.05498	5.90107	0.168611	253.68	13.1178	81.6395	14.8888	0.274	77.7	30.72
	Concrete 60 mm	Wood and hemp fiber panels.2 15 mm	Wood fiber hardboard 140 mm	Air 5 mm	Wood wool 50 mm	0.206476	0.0378154	1.94056	5.37493	0.183146	177.1	14.5345	74.0599	26.7189	0.27	77.7	59.25
	Concrete 80 mm	Wood and hemp fiber panels.5 22 mm	Kenaf fiber 40 mm	Wood and hemp fiber panels.3 120 mm	Cork panels expanded 10 mm	0.207375	0.0340087	0.976491	5.78649	0.163996	207.94	13.6501	79.848	13.6396	0.272	77.7	54.56
	Concrete 60 mm	Insulating polyurethane foam 50 mm	Wood and hemp fiber panels.3 80 mm	Cork panels expanded 50 mm	Wood and hemp fiber panels.10 40 mm	0.149668	0.019874	0.755272	5.32473	0.132788	159.4	13.8857	73.3285	10.4769	0.28	77.7	71.05
	Concrete 60 mm	Air 5 mm	Wood and hemp fiber panels.2 10 mm	Wood and hemp fiber panels.2 12 mm	Wood and hemp fiber panels.1 180 mm	0.185541	0.0297098	0.950405	5.34306	0.160125	165.86	14.5987	73.5817	13.1293	0.267	77.7	33.46
	Concrete 100 mm	Insulating polyurethane foam 80 mm	Air 30 mm	Kenaf fiber 30 mm	OSB (Oriented Strand Board) 22 mm	0.208568	0.0871102	1.87671	5.97547	0.417659	238.68	6.80519	82.9035	26.9984	0.262	77.7	69.45
	Concrete 80 mm	Soft cellulose fibers panels 60 mm	Soft cellulose fibers panels 40 mm	Cork panels expanded 80 mm	OSB (Oriented Strand Board) 18 mm	0.198976	0.0674778	1.91333	5.7897	0.339125	201.3	10.1172	80.5413	27.0641	0.278	77.7	90.15
	Concrete 80 mm	Wood and hemp fiber panels.7 60 mm	Wood and hemp fiber panels.3 80 mm	Wood and hemp fiber panels.13 12 mm	Wood and hemp fiber panels.7 40 mm	0.203018	0.0359809	0.696118	5.76204	0.17723	198.96	12.4721	79.6277	9.96987	0.272	77.7	34.56
	Concrete 60 mm	Polyester Fiber.5 80 mm	Expanded polystyrene foam 20 mm	Wood and hemp fiber panels.5 52 mm	Wood wool 50 mm	0.235759	0.0374022	1.94454	5.34265	0.158646	184.39	15.0272	73.5545	26.7426	0.262	77.7	59.51
	Concrete 100 mm	Soft cellulose fibers panels 100 mm	Polyethylene foam 10 mm	Wood fiber hardboard 20 mm	Polyester Fiber.8 40 mm	0.220227	0.0683345	0.975236	5.96148	0.310292	233.93	9.64825	82.9013	14.3271	0.27	77.7	37.2925
	Concrete 90 mm	Insulating polyurethane foam 90 mm	Expanded polystyrene foam 20 mm	Wood wool 50 mm	Wood and hemp fiber panels.2 10 mm	0.179905	0.0545239	1.77418	5.91268	0.303072	223.49	9.76796	82.0514	25.1344	0.26	77.7	78.61
	Concrete 70 mm	Wood and hemp fiber panels.2 15 mm	Wood fiber hardboard 140 mm	Concrete 10 mm	Polyester Fiber.4 40 mm	0.201878	0.0235052	1.44069	5.60672	0.116433	212.45	15.9046	77.0959	19.7806	0.275	77.7	34.95
	Concrete 80 mm	Kenaf fiber 80 mm	Polyester Fiber.7 35 mm	Polyester Fiber.7 52 mm	Soft cellulose fibers panels 30 mm	0.206147	0.0294349	0.783939	5.76754	0.142786	204.69	13.0546	79.5898	11.0832	0.277	77.7	59.26
	Concrete 70 mm	Polyester Fiber.2 80 mm	Polyurethane foam 2 20 mm	Wood and hemp fiber panels.6 80 mm	Polyethylene foam 20 mm	0.186596	0.0399581	0.952657	5.61433	0.214142	176.96	11.6764	77.6822	13.5944	0.27	77.7	42.485
	Concrete 60 mm	Wood and hemp fiber panels.4 20 mm	Insulating polyurethane foam 90 mm	Wood and hemp fiber panels.5 22 mm	Wood and hemp fiber panels.4 60 mm	0.160154	0.0407365	1.40124	5.47449	0.254357	162.38	11.5287	75.7684	19.7279	0.252	77.7	51.82
	Concrete 60 mm	Air 45 mm	Air 5 mm	Insulating polyurethane foam 90 mm	Wood and hemp fiber panels.4 60 mm	0.176961	0.0727707	1.45291	5.35743	0.411225	151.14	8.80138	74.6583	20.9795	0.26	77.7	46.36
	Concrete 70 mm	Insulating polyurethane foam 70 mm	Polyethylene foam 30 mm	Wood and hemp fiber panels.11 60 mm	Cork panels expanded 40 mm	0.155448	0.0739567	0.710668	5.63433	0.475765	164.11	7.76309	78.368	10.7819	0.27	77.7	79.5975
	Concrete 60 mm	Polyester Fiber.5 80 mm	Insulating polyurethane foam 30 mm	Wood and hemp fiber panels.6 60 mm	Wood and hemp fiber panels.3 40 mm	0.181616	0.0226068	1.09036	5.34312	0.124476	173.48	15.6634	73.4747	14.9655	0.27	77.7	43.67
	Concrete 70 mm	Air 15 mm	Kenaf fiber 50 mm	Polyester Fiber.2 80 mm	Concrete closed structure, Expanded clay 50 mm	0.250311	0.131649	3.22908	5.6199	0.525942	208.9	6.97979	78.6506	46.1977	0.265	77.7	48.5
	Concrete 60 mm	Wood and hemp fiber panels.3 120 mm	Wood and hemp fiber panels.7 40 mm	Polyurethane foam 2 30 mm	Polyester Fiber.7 22 mm	0.174585	0.0316342	0.986666	5.34061	0.181197	163.79	13.2919	73.6892	13.6562	0.272	77.7	45.74
	Concrete 60 mm	Polyethylene foam 2 mm	Wood fiber panels flexible 100 mm	Wood and hemp fiber panels.6 80 mm	OSB (Oriented Strand Board) 18 mm	0.210227	0.0558504	2.17659	5.35348	0.265667	167.916	11.7379	74.2542	30.4091	0.26	77.7	43.4485
	Concrete 100 mm	Soft cellulose fibers panels 60 mm	Kenaf fiber 50 mm	Concrete closed structure, Expanded clay 50 mm	Wood and hemp fiber panels.2 10 mm	0.293034	0.0880294	2.48686	5.95585	0.300407	277.2	9.3852	83.0736	35.4058	0.27	77.7	54.55
	Concrete 80 mm	Polyethylene foam 6 mm	Wood and hemp fiber panels.7 140 mm	Wood and hemp fiber panels.2 19 mm	Gypsum based dry 15 mm	0.223723	0.0974277	2.14753	5.79383	0.435485	204.818	8.29368	80.8845	30.8247	0.26	77.7	42.8655
	Concrete 60 mm	Air 10 mm	Wood and hemp fiber panels.7 30 mm	Wood and hemp fiber panels.10 120 mm	Flax fiber 40 mm	0.186684	0.0567346	0.52859	5.33317	0.303907	147.9	10.4963	74.0904	8.03902	0.26	77.7	32.72
	Concrete 70 mm	Wood and hemp fiber panels.2 15 mm	Hemp fibers 50 mm	Wood and hemp fiber panels.6 80 mm	Polyester Fiber.4 60 mm	0.193042	0.0231723	1.34386	5.63776	0.120038	194.45	14.9927	77.593	18.4946	0.275	77.7	35.7
	Concrete 90 mm	Cork panels expanded 20 mm	Polyester Fiber.9 50 mm	Kenaf fiber 80 mm	OSB (Oriented Strand Board) 22 mm	0.23329	0.0954489	1.9344	5.90492	0.409143	221.2	8.17976	82.3362	27.8845	0.262	77.7	80.25
	Concrete 60 mm	Wood and hemp fiber panels.6 80 mm	Wood and hemp fiber panels.4 20 mm	Wood and hemp fiber panels.5 60 mm	Wood and hemp fiber panels.5 52 mm	0.21299	0.0192036	1.35149	5.33742	0.0901619	186.74	17.2099	73.2915	18.4499	0.272	77.7	34.76
	Concrete 70 mm	Hemp fibers 50 mm	Polyethylene foam 3 mm	Polyester Fiber.6 120 mm	Wood and hemp fiber panels.1 20 mm	0.188287	0.0302509	0.992707	5.58834	0.160664	181.999	13.4655	77.0792	13.845	0.263	77.7	33.9727
	Concrete 60 mm	Air 10 mm	Wood and hemp fiber panels.1 60 mm	Wood and hemp fiber panels.6 80 mm	Wood and hemp fiber panels.6 60 mm	0.203838	0.0242557	1.25061	5.32276	0.118995	175.2	15.6937	73.1831	17.1521	0.27	77.7	33.2
	Concrete 80 mm	Polyethylene foam 2 mm	Air 30 mm	Polyurethane foam 1 120 mm	Insulating polyurethane foam 30 mm	0.148989	0.0716379	0.256062	5.8127	0.480828	181.466	6.58721	80.5629	4.31234	0.262	77.7	69.5585
	Concrete 60 mm	Wood and hemp fiber panels.2 19 mm	Expanded polystyrene foam 100 mm	Wood and hemp fiber panels.5 35 mm	Concrete closed structure, Expanded clay 50 mm	0.22594	0.103136	3.72161	5.44673	0.456476	199.32	9.12599	76.3072	52.5404	0.264	77.7	39.92
	Concrete 50 mm	Wood and hemp fiber panels.3 40 mm	Hemp fibers 80 mm	Wood and hemp fiber panels.5 35 mm	Polyester Fiber.7 52 mm	0.177573	0.0396941	1.38921	5.08482	0.223537	144.13	12.9928	70.2357	19.4052	0.257	77.7	32.41
	Concrete 60 mm	Air 20 mm	Flax fiber 120 mm	Wood and hemp fiber panels.13 19 mm	Wood and hemp fiber panels.7 40 mm	0.214441	0.106766	0.667975	5.3534	0.497882	141.97	7.22075	74.848	10.4836	0.259	77.7	33.05
	Concrete 70 mm	Soft cellulose fibers panels 60 mm	Polyurethane foam 2 50 mm	Wood and hemp fiber panels.6 80 mm	Granules of expanded perlite 5 mm	0.181038	0.0454304	1.20033	5.62844	0.250944	177.812	11.3732	77.9652	17.0524	0.265	77.7	52.67
	Concrete 100 mm	Insulating polyurethane foam 80 mm	Polyethylene foam 25 mm	Polyester Fiber.4 40 mm	Wood and hemp fiber panels.2 19 mm	0.183213	0.0505449	1.38604	5.97455	0.275881	238.675	10.0583	82.8495	19.724	0.264	77.7	49.5763
	Concrete 60 mm	Hemp fibers 120 mm	Wood and hemp fiber panels.10 40 mm	Wood and hemp fiber panels.7 20 mm	OSB (Oriented Strand Board) 18 mm	0.168017	0.0744531	1.83004	5.37542	0.443129	153.66	9.13075	74.9375	26.1059	0.258	77.7	42.35
	Concrete 70 mm	Polyester Fiber.9 80 mm	Wood and hemp fiber panels.3 60 mm	Gypsum based dry 18 mm	OSB (Oriented Strand Board) 22 mm	0.251811	0.0828621	3.16729	5.60538	0.329064	204.4	10.825	78.1749	44.4998	0.25	77.7	59.25
	Concrete 60 mm	Insulating polyurethane foam 70 mm	Wood fiber panels flexible 40 mm	Wood wool 50 mm	Wood and hemp fiber panels.10 40 mm	0.166441	0.0326704	0.884726	5.35298	0.196288	160.15	11.0952	74.0154	12.5967	0.26	77.7	74.45
	Concrete 70 mm	Exfoliated vermiculite 2 mm	Wood and hemp fiber panels.7 60 mm	Wood fiber hardboard 120 mm	Expanded polystyrene foam 20 mm	0.182113	0.0333772	0.695011	5.59435	0.183278	177.07	12.8513	77.245	9.89104	0.272	77.7	35.3806
	Concrete 70 mm	Soft cellulose fibers panels 50 mm	Wood and hemp fiber panels.6 100 mm	Expanded polystyrene foam 20 mm	Expanded polystyrene foam 20 mm	0.206426	0.0309221	0.594031	5.56705	0.149798	181.4	12.8819	76.8439	8.51204	0.26	77.7	37.55
	Concrete 80 mm	Wood and hemp fiber panels.2 10 mm	Polyester Fiber.2 80 mm	Wood and hemp fiber panels.5 60 mm	Cement mortar 30 mm	0.255109	0.0848267	4.50545	5.80253	0.332511	256.9	10.0677	80.9568	62.8891	0.26	88.8	31.3614
	Concrete 70 mm	Insulating polyurethane foam 80 mm	Wood and hemp fiber panels.3 80 mm	Polyester Fiber.4 40 mm	Polyethylene foam 4 mm	0.153572	0.0254304	1.26065	5.61808	0.165593	182.812	13.2318	77.4653	17.5155	0.274	77.7	52.347
	Concrete 90 mm	Air 10 mm	Cork panels expanded 10 mm	Polyester Fiber.9 160 mm	Polyethylene foam 8 mm	0.200713	0.0755235	0.502766	5.90109	0.376277	207.464	8.53127	82.0904	7.94497	0.278	77.7	42.494
	Concrete 90 mm	Insulating polyurethane foam 40 mm	Granules of expanded perlite 15 mm	Polyester Fiber.8 80 mm	Concrete closed structure, Expanded clay 50 mm	0.222149	0.0608687	3.47652	5.88938	0.273999	263.627	11.1031	81.796	48.3787	0.275	77.7	48.72
	Concrete 80 mm	Cork panels expanded 20 mm	Wood and hemp fiber panels.4 60 mm	Wood and hemp fiber panels.3 100 mm	Polyethylene foam 4 mm	0.22429	0.0297476	1.01247	5.71238	0.13263	213.432	14.7974	78.6831	13.9799	0.264	77.7	43.997
[truncated: 3,535 more rows]

## Sheet: S3.Thin solutions
from internal to external side	Layer 1	Layer 2	Layer 3	Layer 4	Layer 5	U	Y12	Y22	Y11	fd	Ms	∆t	k1	k2	d	Itaca	Cost
[truncated: 4,305 more rows]

[truncated: 1 more sheets: S4.Ultra-thin solutions]
